# Supplementary material for: Feasibility of utilizing the SD BIOLINE Onchocerciasis IgG4 rapid test in onchocerciasis surveillance in Senegal
Source: PLoS Negl Trop Dis. 2017 Oct 3;11(10):e0005884. doi: 10.1371/journal.pntd.0005884 (PMC5640270; doi:10.1371/journal.pntd.0005884)
Supplement: S2 File — (XLS) [file pntd.0005884.s002.xls]

## Sheet: Sheet1
PID	gender	age	profession_cat	profession1	profession2	profession3	profession_other	district	river	village	time_village_less1yr	time_village_born	time_village	time_village_out10	stream_village	stream_distance	stream_go	stream_freq	q31	q31_1	IVdist_past	IVdist_year	IVtaken_ever	IVtaken_times	IVdist_lastyear	IVtaken_lastyear	sympt_itchy	q50	q51	q52	sympt_nodule	q54	sympt_otherskinchange	sympt_visionchange	q59	q59_1	refuseRDT	refuseRDTwhy	q61_1	RDTread1	refuseSSB	q65	q65_1	SSBread1	SSBread2	q67	q68	gpslatitude	gpslongitude
734	Feminin	40	5	Ménagère				Saraya	Falémé	Diakha Madina	0	0	34	0	Oui	500	Oui	1	2 3	Laver le linge	Oui	2015	0				0				0		0	Oui	8	Pas de signe	0	.		0	0			0	0	Non	Non	12.7731	-11.6676
174	Masculin	5	99	Autres			Aucune	Kédougou	Gambie	Soucouta	0	Oui		0	Oui	400	Oui	1	3	Se laver	0						0				0		0	0	8	Pas de signe	0	.		0	Oui	99	Autre que les raisons listées en haut			Non	Non	12.7485	-12.467
1154	Masculin	9	4	Elève				Saraya	Falémé	Missirah Dantila	0	Oui		0	Oui	70	Oui	1	3	Se laver	Oui	2015	Oui	1	0		Oui	Moins souvent que tous les mois	Non	Non	0		0	0	8	Pas de signe	0	.		0	Oui	2	Il pense que ça pourrait etre douloureux			Non	Non
871	Feminin	6	4	Elève				Saraya	Falémé	Bambadji	0	Oui		0	Oui	2015	Oui	3	2	Laver le linge	Oui	2015	Oui	1	0		0				0		0	0	8	Pas de signe	0	.		0	0			0	0	Non	Non
509	Feminin	12	4	Elève				Kédougou	Gambie	Thiancoumalal	0	Oui		0	Oui	500	Oui	1	2 3	Laver le linge	Oui	2012	Oui	2	0		0				0		0	0	8	Pas de signe	0	.		0	Oui	2	Il pense que ça pourrait etre douloureux			Non	Non	12.4752	-12.2457
20	Feminin	29	1	Cultivateur				Kédougou	Gambie	Badon	0	Oui		0	Oui	800	Oui	3	2	Laver le linge	Oui	2015	0				0				0		0	0	8	Pas de signe	0	.		0	Oui	2	Il pense que ça pourrait etre douloureux			Non	Oui	12.918	-12.3762
1018	Feminin	40	5 99	Ménagère	Autres		Orpaillage	Saraya	Falémé	Bofeto	0	0	0.1	Oui	Oui	200	Oui	1	3 4	Se laver	Oui	2006	0				Oui	Tous les jours	Ne sait pas	Oui	0		0	Oui	8	Pas de signe	0	.		0	0			0	0	Non	Non	12.5444	-11.4482
431	Feminin	12	4	Elève				Kédougou	Gambie	Soucouta	0	Oui		0	Oui	400	Oui	1	1 2 3 4	Laver la vaisselle	0						0				0		0	0	8	Pas de signe	0	.		0	Oui	2	Il pense que ça pourrait etre douloureux			Non	Non
1129	Feminin	75	99	Autres			Aucune	Saraya	Falémé	Missirah Dantila	0	Oui		0	Oui	70	0				Oui	2015	Oui	1	0		0				0		0	Oui	8	Pas de signe	0	.		TDR positif	0			0	0	Non	Non	12.5051	-11.6893
318	Feminin	27	5	Ménagère				Kédougou	Gambie	Yamoussa (thiabekani)	0	0	15	0	Oui	200	Oui	3	2 3	Laver le linge	Oui	2008	Oui		0		0				0		0	0	8	Pas de signe	0	.		0	Oui	2	Il pense que ça pourrait etre douloureux			Non	Non	12.4379	-12.2502
334	Feminin	30	5	Ménagère				Kédougou	Gambie	Yamoussa (thiabekani)	0	Oui		0	Oui	200	Oui	2	2 3	Laver le linge	Oui	2008	Oui		0		0				0		0	0	8	Pas de signe	0	.		0	Oui	2	Il pense que ça pourrait etre douloureux			Non	Non	12.4379	-12.2503
186	Feminin	40	5 99	Ménagère	Autres		Orpailleur	Kédougou	Gambie	Soucouta	0	0	30	0	Oui	400	Oui	1	3	Se laver	0						0				0		0	0	8	Pas de signe	0	.		0	Oui	1	Il n’aime pas l’idee			Non	Non	12.7485	-12.4671
863	Feminin	28	5	Ménagère				Saraya	Falémé	Bambadji	0	Oui		0	Oui	500	Oui	1	2 3	Laver le linge	Oui	2015					0				0		0	0	8	Pas de signe	0	.		0	0			0	0	Non	Non	12.8207	-11.5
824	Feminin	18	5	Ménagère				Kédougou	Gambie	Ndjendj Bassiri	0	Oui		0	Oui	800	Oui	1	1 2 3	Laver la vaisselle	Oui	2008	0				0				0		0	0	8	Pas de signe	0	.		0	0			0	0	Non	Non	12.6904	-12.2021
1102	Feminin	11	4	Elève				Saraya	Falémé	Missirah Dantila	0	0	10	Oui	Oui	70	Oui	3	1 2 3	Laver la vaisselle	Oui	2015	Oui	1	0		0				0		0	0	8	Pas de signe	0	.		0	Oui	1 2	Il n’aime pas l’idee			Non	Non
949	Feminin	35	5	Ménagère				Saraya	Falémé	Bofeto	0	Oui		0	Oui	200	Oui	1	1 2 3	Laver la vaisselle	Oui	2006	Oui	2	0		Oui	Moins souvent que tous les mois	Non	Non	0		0	0	8	Pas de signe	0	.		0	Oui	2	Il pense que ça pourrait etre douloureux			Non	Non	12.5443	-11.4482
853	Feminin	12	4	Elève				Saraya	Falémé	Bambadji	0	Oui		0	Oui	500	Oui	1	1 2 3	Laver la vaisselle	Oui	2015	Oui	1	0		0				0		0	0	8	Pas de signe	0	.		0	0			0	0	Non	Non
1082	Masculin	25	1	Cultivateur				Saraya	Koîlakabé	Missirah Dantila	0	Oui		0	Oui	70	Oui	1	3 5 7 99	Se laver	Oui	2015	Oui		Oui	0	0				0		0	0	8	Pas de signe	0	.		0	0			0	0	Non	Non	12.5049	-11.6893
58	Masculin	10	4	Elève				Kédougou	Gambie	Bamboya	0	Oui		0	Oui	500	Oui	1	3 99	Se laver	Oui	2014	0				0				0		0	0	8	Pas de signe	0	.		0	Oui	1	Il n’aime pas l’idee			Non	Non	12.7819	-12.4746
1177	Masculin	11	4	Elève				Saraya	Falémé	Missirah Dantila	0	Oui		0	Oui	70	Oui	1	3	Se laver	0						0				0		0	0	8	Pas de signe	0	.		0	Oui	2	Il pense que ça pourrait etre douloureux			Non	Non
301	Masculin	8	4	Elève				Kédougou	Gambie	Mandathiès	0	Oui		0	Oui	1300	Oui	5	3 4	Se laver	Oui	2014	Oui		Oui	Oui	0				0		0	0	8	Pas de signe	0	.		0	Oui	1 2	Il n’aime pas l’idee			Non	Non	12.7179	-12.4823
405	Masculin	14	4	Elève				Kédougou	Gambie	Yamoussa (thiabekani)	0	Oui		0	Oui	200	0				Oui	2008					0				0		0	0	8	Pas de signe	0	.		0	Oui	2	Il pense que ça pourrait etre douloureux			Non	Non	12.4379	-12.2502
938	Masculin	12	1	Cultivateur				Saraya	Falémé	Bambadji	0	0	2	Oui	Oui	500	Oui	3	3	Se laver	Oui	2015	0				Oui	Moins souvent que tous les mois	Ne sait pas	Non	0		0	Oui	8	Pas de signe	0	.		0	Oui	2	Il pense que ça pourrait etre douloureux			Non	Non
329	Feminin	60	1	Cultivateur				Kédougou	Gambie	Yamoussa (thiabekani)	0	0	30	0	Oui	200	Oui	2	2	Laver le linge	Oui	2008	Oui		0		0				0		0	Oui	8	Pas de signe	0	.		0	Oui	1 2	Il n’aime pas l’idee			Non	Non	12.4379	-12.2502
775	Masculin	37	1	Cultivateur				Kédougou	Gambie	Badian	0	Oui		0	Oui	100	Oui	1	3 4	Se laver	Oui	2008	Oui		0		0				0		0	0	8	Pas de signe	0	.		0	Oui	1 2	Il n’aime pas l’idee			Non	Oui	12.8369	-12.3652
8	Feminin	8	4	Elève				Kédougou	Gambie	Badon	0	Oui		0	Oui	800	Oui	1	1	Laver la vaisselle	Oui	2015	Oui		Oui	Oui	Oui	Moins souvent que tous les mois	Oui	Oui	0		0	0	8	Pas de signe	0	.		0	Oui	2	Il pense que ça pourrait etre douloureux			Non	Non	12.918	-12.3762
463	Feminin	34	5	Ménagère				Kédougou	Gambie	Thiancoumalal	0	Oui		Oui	Oui	500	Oui	2	2	Laver le linge	Oui	2012	Oui	1	0		0				0		0	0	8	Pas de signe	0	.		0	Oui	2	Il pense que ça pourrait etre douloureux			Non	Non	12.4752	-12.2457
1104	Masculin	78	1	Cultivateur				Saraya	Falémé	Missirah Dantila	0	Oui		0	Oui	70	0				Oui	2015	0				Oui	Moins souvent que tous les mois	Non	Non	0		0	Oui	8	Pas de signe	0	.		0	0			0	0	Non	Non	12.505	-11.6893
1133	Masculin	13	4	Elève				Saraya	Falémé	Missirah Dantila	0	Oui		0	Oui	70	Oui	4	3	Se laver	Oui	2015	Oui	1	0		0				0		0	0	8	Pas de signe	0	.		0	0			0	0	Non	Non
768	Feminin	23	1	Cultivateur				Kédougou	Gambie	Badian	0	0	11	0	Oui	100	Oui	1	2 3 4	Laver le linge	Oui	2008	Oui	1	0		0				0		0	0	8	Pas de signe	0	.		0	Oui	1 2	Il n’aime pas l’idee			Non	Non	12.8369	-12.3672
1141	Feminin	9	4	Elève				Saraya	Koîlakabé	Missirah Dantila	0	Oui		0	Oui	70	Oui	1	2 3 7	Laver le linge	Oui	2015	Oui	1	Oui	Oui	Oui	Toutes les semaines	Ne sait pas	Non	0		0	0	8	Pas de signe	0	.		0	Oui	2	Il pense que ça pourrait etre douloureux			Non	Non	12.505	-11.6891
1211	Feminin	6	4	Elève				Saraya	Falémé	Missirah Dantila	0	Oui		0	Oui	70	Oui	1	3	Se laver	Oui	2015	Oui	1	0		0				0		0	0	8	Pas de signe	0	.		0	Oui	2	Il pense que ça pourrait etre douloureux			Non	Non
1207	Masculin	13	4	Elève				Saraya	Falémé	Missirah Dantila	0	Oui		0	Oui	70	Oui	4	3	Se laver	Oui	2015	Oui	1	0		0				0		0	0	8	Pas de signe	0	.		0	Oui	2	Il pense que ça pourrait etre douloureux			Non	Non
1182	Feminin	14	4	Elève				Saraya	Falémé	Missirah Dantila	0	Oui		0	Oui	70	Oui	1	3	Se laver	Oui	2015	Oui	1	0		0				0		0	0	8	Pas de signe	Oui	2	Il pense que ça pourrait etre douloureux		Oui	2	Il pense que ça pourrait etre douloureux			Non
514	Masculin	12	4	Elève				Kédougou	Gambie	Thiancoumalal	0	Oui		0	Oui	500	Oui	1	3	Se laver	Oui	2012	Oui	2	0		0				0		0	0	8	Pas de signe	0	.		0	Oui	2	Il pense que ça pourrait etre douloureux			Non	Non	12.4752	-12.2457
861	Feminin	18	5	Ménagère				Saraya	Falémé	Bambadji	0	Oui		0	Oui	500	Oui	1	2 3	Laver le linge	Oui	2015	Oui	1	Oui	Oui	0				0		0	0	8	Pas de signe	0	.		0	0			0	0	Non	Non	12.8207	-11.4999
464	Feminin	56	5	Ménagère				Kédougou	Gambie	Thiancoumalal	0	Oui		0	Oui	500	Oui	3	2	Laver le linge	Oui	2012	Oui	5	0		0				0		0	0	8	Pas de signe	0	.		TDR positif	Oui	1	Il n’aime pas l’idee			Non	Non	12.4752	-12.2458
698	Feminin	20	5	Ménagère				Kédougou	Gambie	Kabateguenda	0	Oui		0	Oui	200	Oui	3	2 3 4	Laver le linge	Oui	2015	Oui	2	0		0				0		0	0	8	Pas de signe	0	.		0	Oui	2	Il pense que ça pourrait etre douloureux			Non	Non	12.7961	-12.2427
98	Masculin	6	4	Elève				Kédougou	Gambie	Bamboya	0	Oui		0	Oui	500	Oui	1	3	Se laver	0						0				0		0	0	8	Pas de signe	0	.		0	Oui	2	Il pense que ça pourrait etre douloureux			Non	Non	12.7819	-12.4747
154	Masculin	8	4	Elève				Kédougou	Gambie	Soucouta	0	Oui		0	Oui	400	Oui	1	3	Se laver	0						0				0		0	0	8	Pas de signe	0	.		0	Oui	2	Il pense que ça pourrait etre douloureux			Non	Non	12.7486	-12.4671
903	Feminin	8	4	Elève				Saraya	Falémé	Bambadji	0	Oui		0	Oui	500	Oui	1	3 6	Se laver	Oui	2015	Oui	1	Oui	Oui	0				0		0	0	8	Pas de signe	0	.		0	0			0	0	Non	Non	12.8207	-11.4999
336	Feminin	19	5	Ménagère				Kédougou	Gambie	Yamoussa (thiabekani)	0	Oui		0	Oui	200	Oui	4	2 3	Laver le linge	Oui	2008	Oui		0		0				0		0	0	8	Pas de signe	0	.		0	Oui	1 2	Il n’aime pas l’idee			Non	Non	12.4379	-12.2502
1163	Masculin	60	99	Autres			Marabout	Saraya	Falémé	Missirah Dantila	0	Oui		Oui	Oui	70	0				Oui	2015	0				0				0		0	0	8	Pas de signe	0	.		0	0			0	0	Non	Non
494	Masculin	8	4	Elève				Kédougou	Gambie	Thiancoumalal	0	Oui		0	Oui	500	Oui	1	3	Se laver	Oui	2012	Oui	2	0		0				0		0	0	8	Pas de signe	0	.		0	Oui	2	Il pense que ça pourrait etre douloureux			Non	Non	12.4752	-12.2458
835	Feminin	22	4	Elève				Saraya	Falémé	Bambadji	0	Oui		0	Oui	500	0				Oui	2015	Oui	1	Oui	Oui	0				0		0	0	8	Pas de signe	0	.		0	0			0	0	Non	Non	12.8208	-11.4999
486	Feminin	13	4	Elève				Kédougou	Gambie	Thiancoumalal	0	Oui		0	Oui	500	Oui	1	3	Se laver	Oui	2012	Oui	2	0		0				0		0	0	8	Pas de signe	0	.		0	Oui	2	Il pense que ça pourrait etre douloureux			Non	Non	12.4752	-12.2458
931	Feminin	59	5	Ménagère				Saraya	Falémé	Bambadji	0	0	46	0	Oui	500	Oui	1	2	Laver le linge	Oui	2015	Oui	2	0		Oui	Tous les jours	Non	Non	0		0	0	8	Pas de signe	0	.		0	0			0	0	Non	Non
908	Masculin	8	4	Elève				Saraya	Falémé	Bambadji	0	Oui		0	Oui	500	Oui	1	3 6	Se laver	Oui	2015	Oui	1	Oui	Oui	0				0		0	0	8	Pas de signe	0	.		0	0			0	0	Non	Non	12.8205	-11.5
310	Feminin	44	1	Cultivateur				Kédougou	Gambie	Yamoussa (thiabekani)	0	0	16	0	Oui	200	Oui	3	2 3	Laver le linge	Oui	2008	Oui		0		0				0		0	0	8	Pas de signe	0	.		0	Oui	1	Il n’aime pas l’idee			Non	Non	12.4379	-12.2502
516	Masculin	11	4	Elève				Kédougou	Gambie	Thiancoumalal	0	Oui		0	Oui	500	Oui	1	3	Se laver	Oui	2012	Oui	2	0		0				0		0	0	8	Pas de signe	0	.		0	Oui	2	Il pense que ça pourrait etre douloureux			Non	Non	12.4752	-12.2457
650	Masculin	6	4	Elève				Kédougou	Gambie	Kabateguenda	0	Oui		0	Oui	200	Oui	1	3	Se laver	Oui	2015	Oui	1	0		0				0		0	0	8	Pas de signe	0	.		0	Oui	2	Il pense que ça pourrait etre douloureux			Non	Non	12.7961	-12.2428
803	Feminin	19	5	Ménagère				Kédougou	Gambie	Ndjendj Bassiri	0	0	15	Oui	Oui	800	Oui	1	1 2 3 4 7	Laver la vaisselle	Oui	2008	Oui	2	0		0				0		0	Oui	8	Pas de signe	0	.		0	0			0	0	Non	Non	12.6904	-12.2022
1220	Masculin	10	4	Elève				Saraya	Falémé	Missirah Dantila	0	Oui		0	Oui	70	Oui	4	3	Se laver	Oui	2015	Oui	1	0		0				0		0	0	8	Pas de signe	0	.		0	Oui	1	Il n’aime pas l’idee			Non	Non
1168	Masculin	10	4	Elève				Saraya	Falémé	Missirah Dantila	0	Oui		0	Oui	70	Oui	1	3	Se laver	0						0				0		0	0	8	Pas de signe	0	.		0	Oui	2	Il pense que ça pourrait etre douloureux			Non	Non
315	Feminin	42	1	Cultivateur				Kédougou	Gambie	Yamoussa (thiabekani)	0	Oui		0	Oui	200	Oui	2	2	Laver le linge	Oui	2008	Oui		0		0				0		0	Oui	8	Pas de signe	0	.		0	Oui	2	Il pense que ça pourrait etre douloureux			Non	Non	12.4379	-12.2502
1173	Masculin	6	4	Elève				Saraya	Falémé	Missirah Dantila	0	Oui		0	Oui	70	Oui	1	3	Se laver	Oui	2015	Oui	1	0		0				0		0	0	8	Pas de signe	0	.		0	Oui	2	Il pense que ça pourrait etre douloureux			Non	Non
309	Masculin	7	4	Elève				Kédougou	Gambie	Yamoussa (thiabekani)	0	Oui		0	Oui	200	Oui	3	3	Se laver	Oui	2008	0				0				0		0	0	8	Pas de signe	0	.		0	Oui	1 2	Il n’aime pas l’idee			Non	Non	12.4379	-12.2501
554	Masculin	6	4	Elève				Saraya	Falémé	Diakha Madina	0	Oui		0	Oui	500	0				Oui	2015	0				0				0		0	0	8	Pas de signe	0	.		0	0			0	0	Non	Non	12.7731	-11.6675
340	Feminin	27	5	Ménagère				Kédougou	Gambie	Yamoussa (thiabekani)	0	0	15	0	Oui	200	Oui	4	2 3	Laver le linge	Oui	2008	Oui	3	0		0				0		0	0	8	Pas de signe	0	.		0	Oui	2	Il pense que ça pourrait etre douloureux			Non	Non	12.4378	-12.2501
113	Masculin	7	4	Elève				Kédougou	Gambie	Bamboya	0	Oui		0	Oui	500	Oui	1	3 4 5	Se laver	Oui		Oui	2	0		0				0		0	0	8	Pas de signe	0	.		0	Oui	2	Il pense que ça pourrait etre douloureux			Non	Non	12.7819	-12.4747
1042	Feminin	6	4	Elève				Saraya	Falémé	Bofeto	0	Oui		0	Oui	200	Oui	1	3	Se laver	Oui	2006	0				0				0		0	0	8	Pas de signe	0	.		0	Oui	2	Il pense que ça pourrait etre douloureux			Non	Non
1195	Masculin	15	4	Elève				Saraya	Falémé	Missirah Dantila	0	Oui		0	Oui	70	Oui	1	3	Se laver	Oui	2015	Oui	1	0		0				0		0	0	8	Pas de signe	0	.		0	Oui	2	Il pense que ça pourrait etre douloureux			Non	Non
399	Feminin	12	4	Elève				Kédougou	Gambie	Yamoussa (thiabekani)	0	Oui		0	Oui	200	Oui	2	2 3	Laver le linge	Oui	2008	0				0				0		0	0	8	Pas de signe	0	.		0	Oui	1 2	Il n’aime pas l’idee			Non	Non	12.4379	-12.2502
831	Feminin	26	1 2	Cultivateur	Commerçant			Kédougou	Gambie	Ndjendj Bassiri	0	0	16	0	Oui	800	Oui	1	2 3 4 7	Laver le linge	Oui	2008	Oui		0		0				0		0	0	8	Pas de signe	0	.		0	0			0	0	Non	Non	12.6901	-12.2021
523	Feminin	7	4	Elève				Kédougou	Gambie	Thiancoumalal	0	Oui		0	Oui	500	Oui	1	3	Se laver	Oui	2012	Oui	2	0		0				0		0	0	8	Pas de signe	0	.		0	Oui	2	Il pense que ça pourrait etre douloureux			Non	Non	12.4752	-12.2457
31	Feminin	14	4	Elève				Kédougou	Gambie	Badon	0	Oui		0	Oui	800	Oui	1	2 3	Laver le linge							0				0		0	0	8	Pas de signe	0	.		0	Oui	2	Il pense que ça pourrait etre douloureux			Non	Non	12.918	-12.3763
652	Feminin	6	4	Elève				Kédougou	Gambie	Kabateguenda	0	Oui		0	Oui	200	Oui	1	3	Se laver	Oui	2015	Oui	1	0		0				0		0	0	8	Pas de signe	0	.		0	Oui	2	Il pense que ça pourrait etre douloureux			Non	Oui	12.7961	-12.2429
1007	Masculin	70	1	Cultivateur				Saraya	Falémé	Bofeto	0	0	13	0	Oui	200	Oui	1	3 99	Se laver	Oui	2006	Oui		0		0				0		0	Oui	8	Pas de signe	0	.		0	0			0	0	Non	Non	12.5441	-11.4481
1034	Feminin	9	4	Elève				Saraya	Falémé	Bofeto	0	Oui		0	Oui	200	Oui	1	2 3 4	Laver le linge	Oui	2006	Oui	1	0		0				0		0	0	8	Pas de signe	0	.		0	0			0	0	Non	Non
646	Feminin	6	4	Elève				Saraya	Falémé	Diakha Madina	0	Oui		0	Oui	500	Oui	3	2 3	Laver le linge	Oui	2015					0				0		0	0	8	Pas de signe	0	.		0	Oui	2	Il pense que ça pourrait etre douloureux			Non	Non	12.7731	-11.6676
388	Feminin	13	4	Elève				Kédougou	Gambie	Yamoussa (thiabekani)	0	Oui		0	Oui	200	Oui	2	2 3	Laver le linge	Oui	2008					0				0		0	0	8	Pas de signe	0	.		0	Oui	2	Il pense que ça pourrait etre douloureux			Non	Non	12.4378	-12.2502
122	Masculin	40	1	Cultivateur				Kédougou	Gambie	Mandathiès	0	0	31	0	Oui	1300	Oui	3	99	Autre	Oui	2014	Oui		0		0				0		0	0	8	Pas de signe	0	.		0	Oui	1	Il n’aime pas l’idee			Non	Non	12.7178	-12.4827
1091	Masculin	11	4	Elève				Saraya	Falémé	Missirah Dantila	0	Oui		0	Oui	70	Oui	1	3	Se laver	Oui	2015	Oui	2	0		0				0		0	0	8	Pas de signe	0	.		0	0			0	0	Non	Non	12.5051	-11.6894
755	Masculin	56	1	Cultivateur				Kédougou	Gambie	Badian	0	0	40	0	Oui	100	Oui	1	3	Se laver	Oui	2008	Oui	4	0		0				0		0	Oui	8	Pas de signe	0	.		0	0			0	0	Non	Non	12.8369	-12.3673
364	Masculin	8	4	Elève				Kédougou	Gambie	Yamoussa (thiabekani)	0	Oui		0	Oui	200	Oui	3	3 6	Se laver	Oui	2008	0				0				0		0	0	8	Pas de signe	0	.		0	Oui	2	Il pense que ça pourrait etre douloureux			Non	Non	12.4379	-12.2502
427	Feminin	25	5 99	Ménagère	Autres		Orpaillage	Kédougou	Gambie	Soucouta	0	0	11	0	Oui	400	Oui	1	1 2 3 4 7	Laver la vaisselle	0						0				0		0	Oui	8	Pas de signe	0	.		0	Oui	2	Il pense que ça pourrait etre douloureux			Non	Non	12.7485	-12.467
735	Feminin	8	4	Elève				Saraya	Falémé	Diakha Madina	0	Oui		0	Oui	500	Oui	3	3	Se laver	Oui	2015	Oui	1	Oui	Oui	0				0		0	0	8	Pas de signe	0	.		0	0			0	0	Non	Non	12.7731	-11.6676
41	Masculin	5	99	Autres			Aucune	Kédougou	Gambie	Badon	0	Oui		0	Oui	800	Oui	1	3	Se laver							0				0		0	0	8	Pas de signe	0	.		0	Oui	2	Il pense que ça pourrait etre douloureux			Non	Non	12.9179	-12.3761
736	Masculin	16	99	Autres			Boulanger	Saraya	Falémé	Diakha Madina	0	Oui		0	Oui	500	Oui	1	3 5	Se laver	Oui	2015	0				0				0		0	Oui	8	Pas de signe	0	.		0	0			0	0	Non	Non	12.7731	-11.6676
609	Masculin	9	4	Elève				Saraya	Falémé	Diakha Madina	0	Oui		0	Oui	500	Oui	4	3	Se laver	Oui	2015	Oui	1	0		0				0		0	0	8	Pas de signe	0	.		0	0			0	0	Non	Non	12.7731	-11.6675
1023	Masculin	42	1	Cultivateur				Saraya	Falémé	Bofeto	0	0	2	Oui	Oui	200	Oui	1	3 99	Se laver	Oui	2006	0				0				0		0	0	8	Pas de signe	0	.		0	0			0	0	Non	Non	12.5442	-11.448
94	Feminin	30	5 99	Ménagère	Autres		Laveuse d'or	Kédougou	Gambie	Bamboya	0	0	13	0	Oui	500	Oui	1	4	Laver le sable pour la recherche d’or	Oui	2014	Oui	2	0		Oui	Moins souvent que tous les mois	Oui	Non	0		0	0	8	Pas de signe	0	.		0	Oui	2	Il pense que ça pourrait etre douloureux			Non	Non	12.7819	-12.4747
391	Feminin	13	4	Elève				Kédougou	Gambie	Yamoussa (thiabekani)	0	Oui		0	Oui	200	Oui	3	2 3	Laver le linge	Oui	2008	0				0				0		0	0	8	Pas de signe	0	.		0	Oui	1 2	Il n’aime pas l’idee			Non	Non	12.4379	-12.2502
205	Feminin	25	5 99	Ménagère	Autres		Orpaillage	Kédougou	Gambie	Soucouta	0	0	5	0	Oui	400	Oui	1	1 2 3 4 7	Laver la vaisselle	0						0				0		0	0	8	Pas de signe	0	.		0	Oui	2	Il pense que ça pourrait etre douloureux			Non	Non	12.7484	-12.4671
178	Feminin	12	4	Elève				Kédougou	Gambie	Soucouta	0	Oui		0	Oui	400	Oui	1	3	Se laver	0						0				0		0	0	8	Pas de signe	0	.		0	Oui	1	Il n’aime pas l’idee			Non	Non	12.7486	-12.4671
906	Feminin	8	4	Elève				Saraya	Falémé	Bambadji	0	Oui		0	Oui	500	Oui	1	2 3 6	Laver le linge	Oui	2015	Oui	1	Oui	Oui	0				0		0	0	8	Pas de signe	0	.		0	0			0	0	Non	Non	12.8207	-11.4999
1003	Masculin	35	1	Cultivateur				Saraya	Falémé	Bofeto	0	Oui		0	Oui	200	Oui	1	3 99	Se laver	Oui	2006	Oui		0		0				0		0	0	8	Pas de signe	0	.		0	Oui	2	Il pense que ça pourrait etre douloureux			Non	Non
507	Feminin	7	4	Elève				Kédougou	Gambie	Thiancoumalal	0	Oui		0	Oui	500	Oui	1	3	Se laver	Oui	2012	Oui	1	0		0				0		0	0	8	Pas de signe	0	.		0	Oui	2	Il pense que ça pourrait etre douloureux			Non	Non	12.4752	-12.2457
246	Feminin	19	1	Cultivateur				Kédougou	Gambie	Mandathiès	0	Oui		0	Oui	2014	Oui	1	3 4	Se laver	Oui	2014	Oui	3	0		0				0		0	0	8	Pas de signe	0	.		0	Oui	1	Il n’aime pas l’idee			Non	Non	12.7178	-12.4827
1206	Masculin	12	4	Elève				Saraya	Koîlakabé	Missirah Dantila	0	Oui		0	Oui	70	Oui	1	3 6 7	Se laver	Oui	2015	Oui	1	Oui	Oui	0				0		0	0	8	Pas de signe	0	.		0	Oui	2	Il pense que ça pourrait etre douloureux			Non	Non	12.5051	-11.6891
556	Feminin	11	4	Elève				Saraya	Falémé	Diakha Madina	0	Oui		0	Oui	500	Oui	1	2 3	Laver le linge	Oui	2015	Oui	3	0		0				0		0	0	8	Pas de signe	0	.		0	0			0	0	Non	Non	12.7732	-11.6675
118	Feminin	18	5	Ménagère				Kédougou	Gambie	Bamboya	Oui				Oui	500	Oui	4	2 3	Laver le linge	Oui		Oui	1			0				0		0	0	8	Pas de signe	0	.		0	Oui	1 2	Il n’aime pas l’idee			Non	Oui	12.7819	-12.4746
662	Feminin	12	4	Elève				Kédougou	Gambie	Kabateguenda	0	Oui		0	Oui	200	Oui	1	1 2 3	Laver la vaisselle	Oui	2015	Oui	2	0		0				0		0	0	8	Pas de signe	0	.		0	Oui	2	Il pense que ça pourrait etre douloureux			Non	Oui	12.7961	-12.2428
830	Feminin	25	1 99	Cultivateur	Autres		Orpailleur	Kédougou	Gambie	Ndjendj Bassiri	0	0	14	0	Oui	800	Oui	1	2 3 4	Laver le linge	Oui	2008	Oui		0		0				0		0	0	8	Pas de signe	0	.		0	0			0	0	Non	Non	12.6903	-12.2022
1060	Masculin	7	4	Elève				Saraya	Falémé	Bofeto	0	Oui		0	Oui	200	Oui	1	3	Se laver	Oui	2006	0				0				0		0	0	8	Pas de signe	0	.		0	0			0	0	Non	Non
1174	Masculin	10	4	Elève				Saraya	Falémé	Missirah Dantila	0	Oui		0	Oui	70	Oui	1	3	Se laver	Oui	2015	Oui	1	0		0				0		0	0	8	Pas de signe	0	.		0	Oui	2	Il pense que ça pourrait etre douloureux			Non	Non
922	Masculin	8	4	Elève				Saraya	Falémé	Bambadji	0	0	5	Oui	Oui	500	Oui	1	3 6	Se laver	Oui	2015	Oui	1	Oui	Oui	0				0		0	0	8	Pas de signe	0	.		0	Oui	2	Il pense que ça pourrait etre douloureux			Non	Non	12.8205	-11.4999
12	Feminin	8	4	Elève				Kédougou	Gambie	Badon	0	Oui		0	Oui	800	Oui	1	2 3	Laver le linge							Oui	Moins souvent que tous les mois	Non	Non	0		0	Oui	8	Pas de signe	0	.		0	Oui	2	Il pense que ça pourrait etre douloureux			Non	Non	12.918	-12.3762
142	Feminin	36	1	Cultivateur				Kédougou	Gambie	Mandathiès	0	0	31	Oui	Oui	1300	Oui	1	3	Se laver	Oui		Oui		0		Oui	Tous les jours	Ne sait pas	Non	0		0	0	8	Pas de signe	0	.		0	Oui	99	Autre que les raisons listées en haut			Non	Oui	12.7178	-12.4827
1005	Masculin	35	1	Cultivateur				Saraya	Falémé	Bofeto	0	Oui		0	Oui	200	Oui	1	3 99	Se laver	Oui	2006	Oui	2	0		0				0		0	Oui	8	Pas de signe	0	.		0	0			0	0	Non	Non	12.5444	-11.4482
443	Masculin	50	1	Cultivateur				Kédougou	Gambie	Soucouta	0	0	12	Oui	Oui	400	Oui	4	3 4	Se laver	0						0				0		0	Oui	8	Pas de signe	0	.		0	Oui	1 2	Il n’aime pas l’idee			Non	Non	12.7485	-12.4671
821	Masculin	49	1	Cultivateur				Kédougou	Gambie	Ndjendj Bassiri	Oui				Oui	800	Oui	1	3 4	Se laver	Oui	2008	Oui		0		0				0		0	0	8	Pas de signe	0	.		0	0			0	0	Non	Non	12.6903	-12.2021
708	Masculin	44	1	Cultivateur				Kédougou	Gambie	Kabateguenda	0	Oui		0	Oui	200	Oui	1	3 4	Se laver	Oui	2015	Oui	5	0		0				0		0	Oui	8	Pas de signe	0	.		0	Oui	1	Il n’aime pas l’idee			Non	Non	12.7961	-12.2429
180	Masculin	55	1 99	Cultivateur	Autres		Orpailleur	Kédougou	Gambie	Soucouta	0	0	48	0	Oui	400	Oui	1	3 4 7	Se laver	0						0				0		0	0	8	Pas de signe	0	.		0	Oui	2	Il pense que ça pourrait etre douloureux			Non	Non	12.7485	-12.467
921	Masculin	8	4	Elève				Saraya	Falémé	Bambadji	0	Oui		0	Oui	500	Oui	1	3 6	Se laver	Oui	2015	Oui	1	Oui	Oui	0				0		0	0	8	Pas de signe	0	.		0	Oui	1	Il n’aime pas l’idee			Non	Non	12.8207	-11.4999
93	Feminin	23	99	Autres			Orpaillage	Kédougou	Gambie	Bamboya	0	Oui		0	Oui	500	Oui	1	4	Laver le sable pour la recherche d’or	Oui	2014	0				0				0		0	Oui	8	Pas de signe	0	.		0	Oui	1	Il n’aime pas l’idee			Non	Non	12.7819	-12.4747
450	Masculin	78	1 99	Cultivateur	Autres		MaÃ®tre coranique	Kédougou	Gambie	Thiancoumalal	0	0	30	0	Oui	500	Oui	5	99	Autre	0						0				0		0	0	8	Pas de signe	0	.		0	0			0	0	Non	Non	12.4753	-12.2458
888	Masculin	6	4	Elève				Saraya	Falémé	Bambadji	0	Oui		0	Oui	500	Oui	1	3	Se laver	Oui	2015	0				0				0		0	0	8	Pas de signe	0	.		0	0			0	0	Non	Non
374	Masculin	7	4	Elève				Kédougou	Gambie	Yamoussa (thiabekani)	0	Oui		0	Oui	200	Oui	3	2 3	Laver le linge	Oui	2008	0				0				0		0	0	8	Pas de signe	0	.		0	Oui	1 2	Il n’aime pas l’idee			Non	Non	12.4378	-12.2501
912	Feminin	6	4	Elève				Saraya	Falémé	Bambadji	0	Oui		0	Oui	500	Oui	1	2 3	Laver le linge	Oui	2015	0				0				0		0	0	8	Pas de signe	0	.		0	0			0	0	Non	Non
1084	Masculin	11	4	Elève				Saraya	Koîlakabé	Missirah Dantila	0	Oui		0	Oui	70	Oui	1	3 6 7	Se laver	Oui	2015	Oui	1	Oui	Oui	Oui	Tous les jours	Ne sait pas	Non	0		0	0	8	Pas de signe	0	.		0	0			0	0	Non	Non	12.5049	-11.6892
732	Masculin	5	4	Elève				Saraya	Falémé	Diakha Madina	0	Oui		0	Oui	500	Oui	1	3	Se laver	Oui	2015	0				0				0		0	0	8	Pas de signe	0	.		0	Oui	2	Il pense que ça pourrait etre douloureux			Non	Non	12.7731	-11.6676
164	Masculin	8	4	Elève				Kédougou	Gambie	Soucouta	0	Oui		0	Oui	400	Oui	1	3	Se laver	0						0				0		0	0	8	Pas de signe	0	.		0	Oui	2	Il pense que ça pourrait etre douloureux			Non	Non	12.7485	-12.467
3	Masculin	70	1	Cultivateur				Kédougou	Gambie	Badon	0	Oui		0	Oui	800	Oui	5	99	Autre	Oui	2015	Oui	5	Oui	Oui	Oui	Moins souvent que tous les mois	Oui	Non	0		0	Oui	8	Pas de signe	0	.		0	Oui	2	Il pense que ça pourrait etre douloureux			Non	Non	12.918	-12.3764
320	Feminin	9	4	Elève				Kédougou	Gambie	Yamoussa (thiabekani)	0	Oui		0	Oui	200	Oui	3	3 6	Se laver	Oui	2008	0				0				0		0	0	8	Pas de signe	0	.		0	Oui	2	Il pense que ça pourrait etre douloureux			Non	Non	12.4379	-12.2502
1202	Masculin	13	4	Elève				Saraya	Falémé	Missirah Dantila	0	Oui		0	Oui	70	Oui	1	3	Se laver	Oui	2015	Oui	1	0		0				0		0	0	8	Pas de signe	0	.		0	Oui	2	Il pense que ça pourrait etre douloureux			Non	Non
730	Feminin	13	4	Elève				Saraya	Falémé	Diakha Madina	0	Oui		0	Oui	500	Oui	3	3	Se laver	Oui	2015	0				0				0		0	0	8	Pas de signe	0	.		0	0			0	0	Non	Non	12.7731	-11.6675
617	Masculin	12	4	Elève				Saraya	Falémé	Diakha Madina	0	Oui		0	Oui	500	0				Oui	2015	0				0				0		0	0	8	Pas de signe	0	.		0	0			0	0	Non	Non	12.7731	-11.6676
260	Masculin	11	4	Elève				Kédougou	Gambie	Mandathiès	0	Oui		0	Oui	1300	Oui	3	3 4	Se laver							0				0		0	0	8	Pas de signe	0	.		0	Oui	2	Il pense que ça pourrait etre douloureux			Non	Oui	12.7179	-12.4827
715	Feminin	19	5	Ménagère				Kédougou	Gambie	Kabateguenda	0	Oui		0	Oui	200	Oui	1	2 3 4 99	Laver le linge	Oui	2015	Oui	4	0		0				0		0	Oui	8	Pas de signe	0	.		0	Oui	1	Il n’aime pas l’idee			Non	Non	12.7961	-12.2428
1074	Masculin	15	4	Elève				Saraya	Falémé	Missirah Dantila	0	Oui		0	Oui	70	Oui	5	3	Se laver	Oui	2015	Oui	4	0		0				0		0	0	8	Pas de signe	0	.		0	0			0	0	Non	Non	12.505	-11.6894
576	Feminin	50	5	Ménagère				Saraya	Falémé	Diakha Madina	0	Oui		0	Oui	500	0				Oui	2015	0				0				0		0	Oui	8	Pas de signe	0	.		0	0			0	0	Non	Non	12.7732	-11.6675
202	Feminin	38	5 99	Ménagère	Autres		Orpaillage	Kédougou	Gambie	Soucouta	0	0	21	0	Oui	400	Oui	1	1 2 3 4	Laver la vaisselle	0						0				0		0	0	8	Pas de signe	0	.		0	Oui	2	Il pense que ça pourrait etre douloureux			Non	Non	12.7485	-12.467
1153	Feminin	14	4	Elève				Saraya	Falémé	Missirah Dantila	0	Oui		0	Oui	70	Oui	1	3	Se laver	Oui	2015	Oui	1	0		0				0		0	0	8	Pas de signe	0	.		0	Oui	2	Il pense que ça pourrait etre douloureux			Non	Non
1045	Feminin	6	4	Elève				Saraya	Falémé	Bofeto	0	Oui		0	Oui	200	Oui	1	2 3	Laver le linge	Oui	2006	0				0				0		0	0	8	Pas de signe	0	.		0	Oui	2	Il pense que ça pourrait etre douloureux			Non	Non
60	Masculin	20	1	Cultivateur				Kédougou	Gambie	Bamboya	0	Oui		0	Oui	500	Oui	1	3	Se laver							Oui	Toutes les semaines	Non	Non	0		0	0	8	Pas de signe	0	.		0	Oui	1 2	Il n’aime pas l’idee			Non	Non	12.7819	-12.4747
482	Masculin	8	4	Elève				Kédougou	Gambie	Thiancoumalal	0	Oui		0	Oui	500	Oui	1	3	Se laver	Oui	2012	Oui	1	0		0				0		0	0	8	Pas de signe	0	.		0	Oui	1	Il n’aime pas l’idee			Non	Non
506	Feminin	7	4	Elève				Kédougou	Gambie	Thiancoumalal	0	Oui		0	Oui	500	Oui	1	3	Se laver	Oui	2012	Oui	3	0		0				0		0	0	8	Pas de signe	0	.		0	Oui	2	Il pense que ça pourrait etre douloureux			Non	Non	12.4752	-12.2458
375	Masculin	52	1	Cultivateur				Kédougou	Gambie	Yamoussa (thiabekani)	0	0	40	0	Oui	200	Oui	1	3 99	Se laver	Oui	2008	Oui		0		0				0		0	Oui	8	Pas de signe	0	.		TDR positif	Oui	1 2	Il n’aime pas l’idee			Non	Oui	12.438	-12.2501
763	Feminin	52	1 5	Cultivateur	Ménagère			Kédougou	Gambie	Badian	0	0	30	0	Oui	100	Oui	1	2 3 4	Laver le linge							0				0		0	0	8	Pas de signe	0	.		0	Oui	2	Il pense que ça pourrait etre douloureux			Non	Non	12.8369	-12.3652
1002	Masculin	57	1	Cultivateur				Saraya	Falémé	Bofeto	0	Oui		0	Oui	200	Oui	1	3	Se laver	Oui	2006	Oui		0		0				0		0	Oui	8	Pas de signe	0	.		0	0			0	0	Non	Non	12.5442	-11.4481
856	Masculin	12	4	Elève				Saraya	Falémé	Bambadji	0	Oui		0	Oui	500	Oui	5	99	Autre	Oui	2015	Oui	1	0		0				0		0	0	8	Pas de signe	0	.		0	0			0	0	Non	Non	12.8208	-11.4998
25	Masculin	10	4	Elève				Kédougou	Gambie	Badon	0	Oui		0	Oui	800	Oui	2	3	Se laver							0				0		0	0	8	Pas de signe	0	.		0	Oui	2	Il pense que ça pourrait etre douloureux			Non	Non	12.918	-12.3762
380	Feminin	12	99	Autres			NÃ©ant	Kédougou	Gambie	Yamoussa (thiabekani)	0	Oui		0	Oui	200	Oui	4	3	Se laver	Oui	2008	0				0				0		0	0	8	Pas de signe	0	.		0	Oui	2	Il pense que ça pourrait etre douloureux			Non	Non	12.4379	-12.2501
385	Masculin	13	4	Elève				Kédougou	Gambie	Yamoussa (thiabekani)	0	Oui		0	Oui	200	Oui	4	3	Se laver	Oui	2008	0				0				0		0	0	8	Pas de signe	0	.		0	Oui	1 2	Il n’aime pas l’idee			Non	Non	12.4379	-12.2502
624	Masculin	5	4	Elève				Saraya	Falémé	Diakha Madina	0	Oui		0	Oui	500	Oui	1	3	Se laver	Oui	2015	0				0				0		0	0	8	Pas de signe	0	.		0	0			0	0	Non	Non	12.7731	-11.6675
1140	Feminin	8	4	Elève				Saraya	Koîlakabé	Missirah Dantila	0	Oui		0	Oui	70	Oui	1	2 3 7	Laver le linge	Oui	2015	Oui	1	Oui	Oui	Oui	Tous les jours	Ne sait pas	Non	0		0	0	8	Pas de signe	0	.		0	0			0	0	Non	Non	12.5051	-11.6891
253	Masculin	8	4	Elève				Kédougou	Gambie	Mandathiès	0	Oui		0	Oui	1300	Oui	3	3 4	Se laver							0				0		0	0	8	Pas de signe	0	.		0	Oui	2	Il pense que ça pourrait etre douloureux			Non	Oui	12.7179	-12.4827
148	Feminin	13	1	Cultivateur				Kédougou	Gambie	Mandathiès	0	Oui		0	Oui	1300	Oui	2	2 3	Laver le linge							0				0		0	0	8	Pas de signe	0	.		0	Oui	2	Il pense que ça pourrait etre douloureux			Non	Non	12.7179	-12.4827
249	Feminin	5	4	Elève				Kédougou	Gambie	Mandathiès	0	Oui		0	Oui	1300	Oui	4	3 4 6	Se laver							0				0		0	0	8	Pas de signe	0	.		0	Oui	2	Il pense que ça pourrait etre douloureux			Non	Non	12.7179	-12.4827
302	Masculin	59	1	Cultivateur				Kédougou	Gambie	Yamoussa (thiabekani)	0	Oui		Oui	Oui	200	Oui	5	3 99	Se laver	Oui	2008	Oui	4	0		0				0		0	Oui	8	Pas de signe	0	.		0	Oui	1 2	Il n’aime pas l’idee			Non	Non	12.438	-12.2502
65	Feminin	5	99	Autres			Non eleve	Kédougou	Gambie	Bamboya	0	Oui		0	Oui	500	Oui	2	3	Se laver							0				0		0	0	8	Pas de signe	0	.		0	Oui	2	Il pense que ça pourrait etre douloureux			Non	Non	12.7819	-12.4747
1072	Masculin	6	99	Autres			Aucune	Saraya	Falémé	Bofeto	0	Oui		0	Oui	200	Oui	1	3	Se laver	Oui	2006	0				0				0		0	0	8	Pas de signe	0	.		0	Oui	2	Il pense que ça pourrait etre douloureux			Non	Non
724	Feminin	50	5	Ménagère				Kédougou	Gambie	Kabateguenda	0	Oui		0	Oui	200	Oui	1	1 2 3 4	Laver la vaisselle	Oui	2015	Oui	5	0		0				0		0	Oui	8	Pas de signe	0	.		0	0			0	0	Non	Non	12.7961	-12.2428
640	Feminin	27	5	Ménagère				Saraya	Falémé	Diakha Madina	0	0	12	0	Oui	500	Oui	2	2 3	Laver le linge	Oui	2015	0				0				0		0	0	8	Pas de signe	0	.		0	0			0	0	Non	Non	12.7731	-11.6676
389	Feminin	12	4	Elève				Kédougou	Gambie	Yamoussa (thiabekani)	0	Oui		0	Oui	200	Oui	2	2 3	Laver le linge	Oui	2008	0				0				0		0	0	8	Pas de signe	0	.		0	Oui	1 2	Il n’aime pas l’idee			Non	Non	12.4379	-12.2501
726	Feminin	35	5	Ménagère				Kédougou	Gambie	Kabateguenda	0	Oui		0	Oui	2015	Oui	1	1 2 3 4	Laver la vaisselle	0						0				0		0	0	8	Pas de signe	0	.		0	Oui	1	Il n’aime pas l’idee			Non	Non	12.7961	-12.2429
5	Masculin	60	1	Cultivateur				Kédougou	Gambie	Badon	0	0	26	0	Oui	800	0				Oui	2015	Oui		Oui	Oui	0				0		0	0	8	Pas de signe	0	.		0	Oui	1	Il n’aime pas l’idee			Non	Non	12.918	-12.3763
117	Feminin	18	1	Cultivateur				Kédougou	Gambie	Bamboya	Oui				Oui	500	Oui	1	4	Laver le sable pour la recherche d’or	Oui		Oui		0						0		0	0	8	Pas de signe	0	.		0	Oui	1	Il n’aime pas l’idee			Non	Non	12.7818	-12.4746
666	Feminin	11	4	Elève				Kédougou	Gambie	Kabateguenda	0	Oui		0	Oui	200	Oui	1	1 2 3	Laver la vaisselle	Oui	2015	Oui	2	0		0				0		0	0	8	Pas de signe	0	.		0	Oui	2	Il pense que ça pourrait etre douloureux			Non	Oui	12.7961	-12.2428
647	Masculin	12	4	Elève				Saraya	Falémé	Diakha Madina	0	Oui		0	Oui	500	Oui	1	3	Se laver	Oui	2015	0				0				0		0	0	8	Pas de signe	0	.		0	0			0	0	Non	Non	12.7731	-11.6675
11	Masculin	9	4	Elève				Kédougou	Gambie	Badon	0	Oui		0	Oui	800	Oui	4	3	Se laver							0				0		0	0	8	Pas de signe	0	.		0	Oui	2	Il pense que ça pourrait etre douloureux			Non	Non	12.918	-12.3762
895	Masculin	6	4	Elève				Saraya	Falémé	Bambadji	0	Oui		0	Oui	500	Oui	1	3	Se laver	0						0				0		0	0	8	Pas de signe	0	.		0	0			0	0	Non	Non
711	Feminin	18	5	Ménagère				Kédougou	Gambie	Kabateguenda	0	Oui		0	Oui	200	Oui	1	2 3 4	Laver le linge	0						0				0		0	0	8	Pas de signe	0	.		0	Oui	1	Il n’aime pas l’idee			Non	Non	12.7961	-12.2429
982	Feminin	18	99	Autres			CuisiniÃ¨re	Saraya	Falémé	Diakha Madina	0	Oui		0	Oui	500	Oui	1	2 3	Laver le linge	Oui	2015	0				0				0		0	0	8	Pas de signe	0	.		0	0			0	0	Non	Non	12.7731	-11.6676
135	Masculin	70	1	Cultivateur				Kédougou	Gambie	Mandathiès	0	0	36	0	Oui	1300	Oui	4	4	Laver le sable pour la recherche d’or	Oui	2014	Oui		0		Oui	Toutes les semaines	Non	Oui	0		0	0	8	Pas de signe	0	.		0	Oui	1 2	Il n’aime pas l’idee			Non	Non	12.7178	-12.4827
299	Feminin	9	4	Elève				Kédougou	Gambie	Mandathiès	0	Oui		0	Oui	1300	Oui	3	3 4	Se laver	Oui	2014	Oui	2	0		0				0		0	0	8	Pas de signe	0	.		0	Oui	2	Il pense que ça pourrait etre douloureux			Non	Non	12.7178	-12.4827
578	Feminin	32	5	Ménagère				Saraya	Falémé	Diakha Madina	0	Oui		0	Oui	500	0				Oui	2015	0				0				0		0	Oui	8	Pas de signe	0	.		0	0			0	0	Non	Non	12.7731	-11.6675
176	Feminin	10	99	Autres			Aucune	Kédougou	Gambie	Soucouta	0	0	8	Oui	Oui	500	0				0						0				0		0	0	8	Pas de signe	0	.		0	Oui	99	Autre que les raisons listées en haut			Non	Non	12.7485	-12.467
710	Feminin	60	5	Ménagère				Kédougou	Gambie	Kabateguenda	0	Oui		0	Oui	200	Oui	1	2 3 4	Laver le linge	Oui	2015	Oui	5	0		0				0		0	Oui	8	Pas de signe	0	.		0	Oui	1	Il n’aime pas l’idee			Non	Non	12.7961	-12.2429
582	Masculin	13	4	Elève				Saraya	Falémé	Diakha Madina	0	Oui		0	Oui	2015	Oui	1	3	Se laver	Oui	2015	Oui	1	0		0				0		0	0	8	Pas de signe	0	.		0	0			0	0	Non	Non	12.7732	-11.6675
189	Masculin	28	1 99	Cultivateur	Autres		MaÃ§on	Kédougou	Gambie	Soucouta	0	Oui		Oui	Oui	1000	Oui	3	99	Autre	0						0				0		0	0	8	Pas de signe	0	.		0	Oui	2	Il pense que ça pourrait etre douloureux			Non	Non	12.7485	-12.4671
1079	Masculin	50	1	Cultivateur				Saraya	Koîlakabé	Missirah Dantila	0	Oui		0	Oui	70	Oui	4	3 5	Se laver	Oui	2006	Oui		Oui	Oui	Oui	Tous les jours	Ne sait pas	Oui	0		Oui	Oui	8	Pas de signe	0	.		0	0			0	0	Non	Non	12.5048	-11.6892
387	Feminin	13	4	Elève				Kédougou	Gambie	Yamoussa (thiabekani)	0	Oui		0	Oui	200	Oui	2	2 3	Laver le linge	Oui	2008	0				0				0		0	0	8	Pas de signe	0	.		0	Oui	2	Il pense que ça pourrait etre douloureux			Non	Non	12.4378	-12.2502
761	Masculin	5	99	Autres			Non scolarise	Kédougou	Gambie	Badian	0	Oui		0	Oui	100	Oui	3	3 6	Se laver	Oui	2008	0				0				0		0	0	8	Pas de signe	0	.		0	Oui	2	Il pense que ça pourrait etre douloureux			Non	Non	12.837	-12.3652
502	Feminin	12	4	Elève				Kédougou	Gambie	Thiancoumalal	0	Oui		0	Oui	500	Oui	1	3	Se laver	Oui	2012	Oui	3	0		0				0		0	0	8	Pas de signe	0	.		0	Oui	2	Il pense que ça pourrait etre douloureux			Non	Non	12.4752	-12.2458
704	Masculin	26	99	Autres			Orpailleur	Kédougou	Gambie	Kabateguenda	0	0	1	Oui	Oui	200	Oui	1	4	Laver le sable pour la recherche d’or							Oui	Tous les jours	Non	Non	0		0	0	8	Pas de signe	0	.		0	Oui	2	Il pense que ça pourrait etre douloureux			Non	Non	12.7961	-12.2428
1096	Masculin	11	4	Elève				Saraya	Falémé	Missirah Dantila	0	Oui		0	Oui	70	Oui	1	3	Se laver	Oui	2015	Oui	2	0		0				0		0	0	8	Pas de signe	0	.		0	0			0	0	Non	Non	12.5051	-11.6893
406	Masculin	9	4	Elève				Kédougou	Gambie	Yamoussa (thiabekani)	0	Oui		0	Oui	200	Oui	3	3 6	Se laver	Oui	2008	0				0				0		0	0	8	Pas de signe	0	.		0	Oui	2	Il pense que ça pourrait etre douloureux			Non	Non	12.4378	-12.2501
235	Feminin	10	4	Elève				Kédougou	Gambie	Mandathiès	0	Oui		0	0						0						0				0		0	0	8	Pas de signe	0	.		0	Oui	2	Il pense que ça pourrait etre douloureux			Non	Oui	12.718	-12.4828
941	Feminin	8	4	Elève				Saraya	Falémé	Bambadji	0	Oui		0	Oui	500	Oui	1	2 3 6	Laver le linge	Oui	2015	Oui	1	Oui	Oui	0				0		0	0	8	Pas de signe	0	.		0	0			0	0	Non	Non	12.8207	-11.4999
751	Feminin	45	1 99	Cultivateur	Autres		Orpailleur	Kédougou	Gambie	Badian	0	0	30	0	Oui	100	Oui	4	2 3 4	Laver le linge	Oui		Oui		0		0				0		0	0	8	Pas de signe	0	.		0	Oui	2	Il pense que ça pourrait etre douloureux			Non	Non	12.8369	-12.3655
131	Masculin	54	1	Cultivateur				Kédougou	Gambie	Mandathiès	0	Oui		0	Oui	1300	Oui	1	3 4	Se laver	Oui	2014	Oui		0		0				0		0	0	8	Pas de signe	0	.		0	Oui	2	Il pense que ça pourrait etre douloureux			Non	Non	12.7178	-12.4828
810	Feminin	19	5	Ménagère				Kédougou	Gambie	Ndjendj Bassiri	0	Oui		0	Oui	800	Oui	1	1 2 3 4 7	Laver la vaisselle	Oui	2008	Oui		0		0				0		0	0	8	Pas de signe	0	.		0	0			0	0	Non	Non	12.6904	-12.2021
1162	Masculin	13	4	Elève				Saraya	Falémé	Missirah Dantila	0	Oui		0	Oui	70	Oui	1	3	Se laver	Oui	2015	Oui	1	0		0				0		0	0	8	Pas de signe	0	.		0	Oui	2	Il pense que ça pourrait etre douloureux			Non	Non
1053	Masculin	6	4	Elève				Saraya	Falémé	Bofeto	0	Oui		0	Oui	200	Oui	1	3	Se laver	Oui	2006	0				0				0		0	0	8	Pas de signe	0	.		0	Oui	2	Il pense que ça pourrait etre douloureux			Non	Non
1024	Masculin	38	1	Cultivateur				Saraya	Falémé	Bofeto	0	Oui		0	Oui	200	Oui	1	3 4 5	Se laver	Oui	2006	Oui		0		0				0		0	0	8	Pas de signe	0	.		0	0			0	0	Non	Non	12.5442	-11.4481
46	Feminin	28	5	Ménagère				Kédougou	Gambie	Badon	0	Oui		0	Oui	800	Oui	1	1 2	Laver la vaisselle	Oui	2015	Oui	5	Oui	Oui	0				0		0	0	8	Pas de signe	0	.		0	Oui	99	Autre que les raisons listées en haut			Non	Non	12.9179	-12.3761
689	Masculin	5	4	Elève				Kédougou	Gambie	Kabateguenda	0	Oui		0	Oui	200	Oui	1	3	Se laver	Oui	2015	0				0				0		0	0	8	Pas de signe	0	.		0	Oui	2	Il pense que ça pourrait etre douloureux			Non	Non	12.7961	-12.2428
24	Masculin	11	4	Elève				Kédougou	Gambie	Badon	0	Oui		0	Oui	800	Oui	2	3	Se laver							0				0		0	0	8	Pas de signe	0	.		0	Oui	2	Il pense que ça pourrait etre douloureux			Non	Non	12.918	-12.3763
138	Masculin	69	1	Cultivateur				Kédougou	Gambie	Mandathiès	0	0	31	0	Oui	1300	Oui	2	3	Se laver	Oui		Oui		0		0				0		0	Oui	8	Pas de signe	0	.		0	Oui	2	Il pense que ça pourrait etre douloureux			Non	Oui	12.7179	-12.4827
663	Masculin	10	4	Elève				Kédougou	Gambie	Kabateguenda	0	Oui		0	Oui	200	Oui	1	1 2 3	Laver la vaisselle	Oui	2015	Oui	2	0		0				0		0	0	8	Pas de signe	0	.		0	Oui	2	Il pense que ça pourrait etre douloureux			Non	Non	12.7961	-12.2428
593	Feminin	11	4	Elève				Saraya	Falémé	Diakha Madina	0	Oui		0	Oui	500	0				Oui	2015	Oui	1	0		0				0		0	0	8	Pas de signe	0	.		0	0			0	0	Non	Non	12.7731	-11.6675
317	Feminin	50	5	Ménagère				Kédougou	Gambie	Yamoussa (thiabekani)	0	0	40	0	Oui	200	Oui	2	2	Laver le linge	Oui	2008	Oui		0		0				0		0	Oui	8	Pas de signe	0	.		TDR positif	Oui	2	Il pense que ça pourrait etre douloureux			Non	Non	12.4379	-12.2502
531	Feminin	38	5	Ménagère				Kédougou	Gambie	Thiancoumalal	0	Oui		0	Oui	500	Oui	4	2 3	Laver le linge	Oui	2012	Oui	3	0		0				0		0	Oui	8	Pas de signe	0	.		0	Oui	2	Il pense que ça pourrait etre douloureux			Non	Non	12.4752	-12.2458
288	Masculin	12	4	Elève				Kédougou	Gambie	Mandathiès	0	Oui		0	Oui	1300	Oui	3	3 6	Se laver	Oui		Oui	3			0				0		0	0	8	Pas de signe	0	.		0	Oui	2	Il pense que ça pourrait etre douloureux			Non	Non	12.7178	-12.4827
1171	Masculin	8	4	Elève				Saraya	Koîlakabé	Missirah Dantila	0	Oui		0	Oui	70	Oui	1	3 6 7	Se laver	Oui	2015	Oui	1	Oui	Oui	Oui	Tous les mois	Ne sait pas	Non	0		0	0	8	Pas de signe	0	.		0	0			0	0	Non	Non	12.5051	-11.6891
950	Feminin	52	5	Ménagère				Saraya	Falémé	Bofeto	0	Oui		0	Oui	200	Oui	1	1 2 3	Laver la vaisselle	Oui	2006	Oui		0		0				0		0	0	8	Pas de signe	0	.		0	Oui	2	Il pense que ça pourrait etre douloureux			Non	Non	12.5443	-11.4482
787	Feminin	13	4	Elève				Kédougou	Gambie	Ndjendj Bassiri	0	Oui		0	Oui	800	Oui	1	2 3	Laver le linge	Oui	2008	Oui	1	0		0				0		0	0	8	Pas de signe	0	.		0	Oui	2	Il pense que ça pourrait etre douloureux			Non	Non	12.6904	-12.2022
1113	Feminin	13	4	Elève				Saraya	Falémé	Missirah Dantila	0	Oui		0	Oui	70	Oui	1	2 3	Laver le linge	Oui	2015	Oui	1	0		0				0		0	0	8	Pas de signe	0	.		0	0			0	0	Non	Non
404	Masculin	13	4	Elève				Kédougou	Gambie	Yamoussa (thiabekani)	0	Oui		0	Oui	200	Oui	3	3	Se laver	Oui	2008	0				0				0		0	0	8	Pas de signe	0	.		0	Oui	2	Il pense que ça pourrait etre douloureux			Non	Non	12.438	-12.2502
79	Masculin	43	1 99	Cultivateur	Autres		Orpailleur	Kédougou	Gambie	Bamboya	0	0	23	0	Oui	500	Oui	4	4	Laver le sable pour la recherche d’or	Oui	2014	Oui		0		0				0		0	0	8	Pas de signe	0	.		0	Oui	1 2	Il n’aime pas l’idee			Non	Non	12.7819	-12.4747
1006	Masculin	65	1	Cultivateur				Saraya	Falémé	Bofeto	0	0	12	0	Oui	200	Oui	1	2 5	Laver le linge	Oui	2006	Oui		0						0		0	0	8	Pas de signe	0	.		TDR positif	Oui	1	Il n’aime pas l’idee			Non	Non	12.5443	-11.4481
1048	Feminin	8	4	Elève				Saraya	Falémé	Bofeto	0	Oui		0	Oui	200	Oui	1	2 3	Laver le linge	Oui	2006	0				0				0		0	0	8	Pas de signe	0	.		0	Oui	2	Il pense que ça pourrait etre douloureux			Non	Non	12.5442	-11.448
833	Masculin	11	4	Elève				Saraya	Falémé	Bambadji	0	Oui		0	Oui	500	Oui	1	3	Se laver	Oui	2015	Oui	1	0		0				0		0	0	8	Pas de signe	0	.		0	0			0	0	Non	Non	12.8208	-11.4998
267	Masculin	7	4	Elève				Kédougou	Gambie	Mandathiès	0	Oui		0	Oui	1300	Oui	4	3 4 6	Se laver							0				0		0	0	8	Pas de signe	0	.		0	Oui	2	Il pense que ça pourrait etre douloureux			Non	Non	12.7179	-12.4827
433	Feminin	22	5	Ménagère				Kédougou	Gambie	Soucouta	0	0	9	Oui	Oui	400	Oui	1	1 2 3 7	Laver la vaisselle	0						0				0		0	0	8	Pas de signe	0	.		0	Oui	2	Il pense que ça pourrait etre douloureux			Non	Non
1134	Masculin	12	4	Elève				Saraya	Falémé	Missirah Dantila	0	Oui		0	Oui	70	Oui	4	3	Se laver	Oui	2015	Oui	3	0		0				0		0	0	8	Pas de signe	0	.		0	0			0	0	Non	Non
1181	Masculin	7	4	Elève				Saraya	Falémé	Missirah Dantila	0	Oui		0	Oui	70	Oui	1	3	Se laver	Oui	2015	Oui	1	0		0				0		0	0	8	Pas de signe	0	.		0	Oui	2	Il pense que ça pourrait etre douloureux			Non	Non
1115	Feminin	56	1	Cultivateur				Saraya	Koîlakabé	Missirah Dantila	0	Oui		0	Oui	70	Oui	1	2 3 7	Laver le linge	Oui	2015	Oui		Oui	Oui	0				0		0	Oui	8	Pas de signe	0	.		0	0			0	0	Non	Non	12.505	-11.6892
182	Masculin	25	99	Autres			Chauffeur	Kédougou	Gambie	Soucouta	0	Oui		Oui	Oui	400	Oui	1	3 5 7	Se laver	0						0				0		0	0	8	Pas de signe	0	.		0	Oui	2 99	Il pense que ça pourrait etre douloureux			Non	Non	12.7485	-12.4671
458	Masculin	30	1	Cultivateur				Kédougou	Gambie	Thiancoumalal	0	Oui		0	Oui	500	Oui	1	8	Faire boire les animaux	Oui	2012	0				0				0		0	0	8	Pas de signe	0	.		0	0			0	0	Non	Non	12.4753	-12.2457
326	Feminin	6	4	Elève				Kédougou	Gambie	Yamoussa (thiabekani)	0	Oui		0	Oui	200	Oui	2	3	Se laver	Oui	2008	0				0				0		0	0	8	Pas de signe	0	.		0	Oui	2	Il pense que ça pourrait etre douloureux			Non	Non	12.4379	-12.2502
513	Feminin	13	4	Elève				Kédougou	Gambie	Thiancoumalal	0	Oui		0	Oui	500	Oui	1	3	Se laver	Oui	2012	Oui	2	0		0				0		0	0	8	Pas de signe	0	.		0	Oui	2	Il pense que ça pourrait etre douloureux			Non	Non	12.4752	-12.2458
1089	Masculin	11	4	Elève				Saraya	Falémé	Missirah Dantila	0	Oui		0	Oui	70	Oui	1	3	Se laver	Oui	2015	Oui	1	0		0				0		0	0	8	Pas de signe	0	.		0	0			0	0	Non	Non
572	Feminin	29	5	Ménagère				Saraya	Falémé	Diakha Madina	0	Oui		0	Oui	500	0				Oui	2015	Oui		Oui	Oui	0				0		0	0	8	Pas de signe	0	.		0	Oui	1 2	Il n’aime pas l’idee			Non	Non	12.7731	-11.6675
271	Masculin	5	4	Elève				Kédougou	Gambie	Mandathiès	0	Oui		0	Oui	1300	Oui	5	3 4	Se laver	Oui	2014	0				0				0		0	0	8	Pas de signe	0	.		0	Oui	2	Il pense que ça pourrait etre douloureux			Non	Non	12.7178	-12.4827
291	Masculin	9	4	Elève				Kédougou	Gambie	Mandathiès	0	Oui		0	Oui	1300	Oui	3	4	Laver le sable pour la recherche d’or	Oui	2015	Oui	2	Oui	Oui	0				0		0	0	8	Pas de signe	0	.		0	Oui	2	Il pense que ça pourrait etre douloureux			Non	Non	12.7177	-12.4827
491	Feminin	12	4	Elève				Kédougou	Gambie	Thiancoumalal	0	Oui		0	Oui	500	Oui	1	3	Se laver	Oui	2012	Oui	2	0		0				0		0	0	8	Pas de signe	0	.		0	Oui	2	Il pense que ça pourrait etre douloureux			Non	Non	12.4752	-12.2458
1056	Masculin	9	4	Elève				Saraya	Falémé	Bofeto	0	Oui		0	Oui	200	Oui	1	3 4	Se laver	Oui	2006	0				Oui	Tous les jours	Non	Non	0		0	Oui	8	Pas de signe	0	.		0	0			0	0	Non	Non
277	Masculin	6	4	Elève				Kédougou	Gambie	Mandathiès	0	Oui		0	Oui	1300	Oui	5	3 4	Se laver							0				0		0	0	8	Pas de signe	0	.		0	Oui	2	Il pense que ça pourrait etre douloureux			Non	Non	12.7179	-12.4826
601	Masculin	42	1	Cultivateur				Saraya	Falémé	Diakha Madina	0	Oui		0	Oui	500	0				Oui	2015	0				0				0		0	0	8	Pas de signe	0	.		0	Oui	2	Il pense que ça pourrait etre douloureux			Non	Non	12.7731	-11.6675
720	Feminin	30	5	Ménagère				Kédougou	Gambie	Kabateguenda	0	0	10	Oui	Oui	200	Oui	1	1 2 3 4	Laver la vaisselle	Oui	2015	Oui	5	0		Oui	Moins souvent que tous les mois	Non	Non	0		0	0	8	Pas de signe	0	.		0	Oui	1	Il n’aime pas l’idee			Non	Non	12.7961	-12.2429
296	Feminin	9	4	Elève				Kédougou	Gambie	Mandathiès	0	Oui		0	Oui	1300	Oui	3	3 4	Se laver							0				0		0	0	8	Pas de signe	0	.		0	Oui	2	Il pense que ça pourrait etre douloureux			Non	Oui	12.7179	-12.4827
401	Feminin	11	99	Autres			Non scolarise	Kédougou	Gambie	Yamoussa (thiabekani)	0	Oui		0	Oui	200	Oui	4	2 3	Laver le linge	Oui	2008	0				0				0		0	0	8	Pas de signe	0	.		0	Oui	2	Il pense que ça pourrait etre douloureux			Non	Non	12.4379	-12.2501
847	Feminin	11	4	Elève				Saraya	Falémé	Bambadji	0	Oui		0	Oui	500	Oui	1	1 2 3	Laver la vaisselle	Oui	2015	Oui	1	0		0				0		0	0	8	Pas de signe	0	.		0	0			0	0	Non	Non	12.8208	-11.4999
425	Feminin	12	4	Elève				Kédougou	Gambie	Soucouta	0	Oui		0	Oui	400	Oui	1	1 2 3 4 7	Laver la vaisselle	0						0				0		0	Oui	8	Pas de signe	0	.		0	Oui	2	Il pense que ça pourrait etre douloureux			Non	Non	12.7484	-12.467
1101	Feminin	11	4	Elève				Saraya	Falémé	Missirah Dantila	0	Oui		0	Oui	70	Oui	1	3	Se laver	Oui	2015	Oui	1	0		0				0		0	0	8	Pas de signe	0	.		0	0			0	0	Non	Non
216	Masculin	13	99	Autres			Orpailleur	Kédougou	Gambie	Soucouta	0	Oui		0	Oui	400	Oui	1	3 4	Se laver	0						0				0		0	0	8	Pas de signe	0	.		0	Oui	2	Il pense que ça pourrait etre douloureux			Non	Non
430	Masculin	12	4	Elève				Kédougou	Gambie	Soucouta	0	Oui		0	Oui	400	Oui	1	3 4	Se laver	0						0				0		0	0	8	Pas de signe	0	.		0	Oui	2	Il pense que ça pourrait etre douloureux			Non	Non	12.7485	-12.467
632	Masculin	5	4	Elève				Saraya	Falémé	Diakha Madina	0	Oui		0	Oui	500	Oui	1	3	Se laver	Oui	2015	Oui	1	0		0				0		0	0	8	Pas de signe	0	.		0	0			0	0	Non	Non	12.7731	-11.6675
237	Feminin	14	4	Elève				Kédougou	Gambie	Mandathiès	0	Oui		0	Oui	1300	Oui	3	3 4	Se laver							0				0		0	0	8	Pas de signe	0	.		0	Oui	2	Il pense que ça pourrait etre douloureux			Non	Oui	12.7178	-12.4826
670	Feminin	11	4	Elève				Kédougou	Gambie	Kabateguenda	0	Oui		0	Oui	200	Oui	1	1 2 3	Laver la vaisselle	Oui	2015	Oui	1	0		0				0		0	0	8	Pas de signe	0	.		0	Oui	2	Il pense que ça pourrait etre douloureux			Non	Non	12.7961	-12.2428
1033	Feminin	10	4	Elève				Saraya	Falémé	Bofeto	0	Oui		0	Oui	200	Oui	1	2 3 4	Laver le linge	0						Oui	Tous les jours	Non	Non	0		0	Oui	8	Pas de signe	0	.		0	0			0	0	Non	Non
198	Feminin	40	5	Ménagère				Kédougou	Gambie	Soucouta	0	0	25	0	Oui	400	Oui	1	2 3 4	Laver le linge	0						0				0		0	0	8	Pas de signe	0	.		0	Oui	2	Il pense que ça pourrait etre douloureux			Non	Non	12.7485	-12.467
440	Feminin	22	5	Ménagère				Kédougou	Gambie	Soucouta	0	0	4	Oui	Oui	400	Oui	1	1 2 3 4	Laver la vaisselle	0						0				0		0	Oui	8	Pas de signe	0	.		0	Oui	2	Il pense que ça pourrait etre douloureux			Non	Non	12.7484	-12.467
225	Masculin	12	4	Elève				Kédougou	Gambie	Soucouta	0	Oui		0	Oui	400	Oui	1	3 7	Se laver	0						0				0		0	0	8	Pas de signe	0	.		0	Oui	1	Il n’aime pas l’idee			Non	Non
69	Feminin	25	1 99	Cultivateur	Autres		Orpaillage	Kédougou	Gambie	Bamboya	0	0	4	Oui	0						Oui	2014	Oui		0		Oui	Moins souvent que tous les mois	Ne sait pas	Non	0		0	0	8	Pas de signe	0	.		0	Oui	1	Il n’aime pas l’idee			Non	Non	12.7819	-12.4746
170	Masculin	8	4	Elève				Kédougou	Gambie	Soucouta	0	Oui		0	Oui	400	Oui	1	3	Se laver	0						0				0		0	0	8	Pas de signe	0	.		0	Oui	2	Il pense que ça pourrait etre douloureux			Non	Non	12.7485	-12.467
773	Masculin	29	99	Autres			Orpailleur	Kédougou	Gambie	Badian	Oui				Oui	100	Oui	1	3 4	Se laver							0				0		0	Oui	8	Pas de signe	0	.		0	0			0	0	Non	Non	12.8368	-12.3649
319	Feminin	5	99	Autres			Non scolarise	Kédougou	Gambie	Yamoussa (thiabekani)	0	Oui		0	Oui	200	Oui	3	3 6	Se laver	Oui	2008	0				0				0		0	0	8	Pas de signe	0	.		0	Oui	2	Il pense que ça pourrait etre douloureux			Non	Non	12.4379	-12.2502
1099	Masculin	11	4	Elève				Saraya	Falémé	Missirah Dantila	0	Oui		0	Oui	70	Oui	1	3	Se laver	Oui	2015	Oui	1	0		0				0		0	0	8	Pas de signe	0	.		0	0			0	0	Non	Non
1219	Feminin	12	4	Elève				Saraya	Falémé	Missirah Dantila	0	Oui		0	Oui	70	Oui	1	2 3	Laver le linge	Oui	2015	Oui	1	0		0				0		0	Oui	8	Pas de signe	0	.		0	Oui	2	Il pense que ça pourrait etre douloureux			Non	Non
262	Masculin	8	4	Elève				Kédougou	Gambie	Mandathiès	0	Oui		0	Oui	1300	Oui	5	3 4	Se laver	Oui	2014	Oui	1	0		0				0		0	0	8	Pas de signe	0	.		0	Oui	1 2	Il n’aime pas l’idee			Non	Non	12.7179	-12.4827
526	Masculin	6	4	Elève				Kédougou	Gambie	Thiancoumalal	0	Oui		0	Oui	500	Oui	1	3	Se laver	Oui	2012	0				0				0		0	0	8	Pas de signe	0	.		0	Oui	2	Il pense que ça pourrait etre douloureux			Non	Non	12.4752	-12.2458
119	Masculin	10	4	Elève				Kédougou	Gambie	Bamboya	Oui				0												Oui	Moins souvent que tous les mois	Oui	Non	0		0	0	8	Pas de signe	0	.		0	Oui	1	Il n’aime pas l’idee			Non	Non	12.7819	-12.4746
1052	Masculin	7	4	Elève				Saraya	Falémé	Bofeto	0	Oui		0	Oui	200	Oui	1	3 6	Se laver	Oui	2006	0				0				0		0	0	8	Pas de signe	0	.		0	Oui	2	Il pense que ça pourrait etre douloureux			Non	Non	12.5441	-11.448
537	Feminin	15	99	Autres			Aucune	Kédougou	Gambie	Thiancoumalal	0	Oui		0	Oui	500	Oui	1	2 3	Laver le linge	Oui	2012	Oui	2	0		0				0		0	0	8	Pas de signe	0	.		0	Oui	2	Il pense que ça pourrait etre douloureux			Non	Non	12.4752	-12.2458
1080	Masculin	28	1	Cultivateur				Saraya	Falémé	Missirah Dantila	0	Oui		0	Oui	70	Oui	5	5	Pêcher	Oui	2015	Oui	3	0		Oui	Moins souvent que tous les mois	Non	Non	0		0	Oui	8	Pas de signe	0	.		0	0			0	0	Non	Non	12.505	-11.6893
779	Masculin	74	1	Cultivateur				Kédougou	Gambie	Ndjendj Bassiri	0	0	24	0	Oui	800	Oui	3	3	Se laver	Oui	2008	0				0				0		0	Oui	8	Pas de signe	0	.		0	Oui	1	Il n’aime pas l’idee			Non	Non	12.6904	-12.2022
305	Masculin	46	99	Autres			MaÃ®tre coranique	Kédougou	Gambie	Yamoussa (thiabekani)	0	0	14	0	Oui	200	Oui	5	99	Autre	Oui	2008	Oui		0		0				0		0	0	8	Pas de signe	0	.		0	Oui	2	Il pense que ça pourrait etre douloureux			Non	Oui	12.4379	-12.2501
630	Feminin	6	4	Elève				Saraya	Falémé	Diakha Madina	0	Oui		0	Oui	500	Oui	1	2 3	Laver le linge	Oui	2015	Oui	3	0		0				0		0	0	8	Pas de signe	0	.		0	0			0	0	Non	Non	12.7731	-11.6675
362	Masculin	9	4	Elève				Kédougou	Gambie	Yamoussa (thiabekani)	0	Oui		0	Oui	2008	Oui	4	3	Se laver	Oui	2008	0				0				0		0	0	8	Pas de signe	0	.		0	Oui	1 2	Il n’aime pas l’idee			Non	Non	12.4379	-12.2501
434	Masculin	45	1 99	Cultivateur	Autres		Orpaillage	Kédougou	Gambie	Soucouta	0	Oui		0	Oui	400	Oui	1	3 4 7	Se laver	0						0				0		0	0	8	Pas de signe	Oui	2	Il pense que ça pourrait etre douloureux		Oui	1	Il n’aime pas l’idee			Non
778	Feminin	30	1	Cultivateur				Kédougou	Gambie	Badian	0	0	3	Oui	Oui	100	Oui	1	2	Laver le linge	Oui	2008	Oui		0		0				0		0	0	8	Pas de signe	0	.		0	Oui	1 2	Il n’aime pas l’idee			Non	Non	12.8367	-12.3673
1132	Feminin	13	4	Elève				Saraya	Falémé	Missirah Dantila	0	Oui		0	Oui	70	Oui	1	2	Laver le linge	Oui	2015	Oui	1	0		0				0		0	0	8	Pas de signe	0	.		0	0			0	0	Non	Non
1180	Feminin	16	5	Ménagère				Saraya	Falémé	Missirah Dantila	0	Oui		0	Oui	70	Oui	1	2	Laver le linge	Oui	2015	0				0				0		0	0	8	Pas de signe	0	.		0	0			0	0	Non	Non
1088	Feminin	11	4	Elève				Saraya	Koîlakabé	Missirah Dantila	0	Oui		0	Oui	70	Oui	1	3 6 7	Se laver	Oui	2015	Oui	1	Oui	Oui	0				0		0	0	8	Pas de signe	0	.		0	Oui	2	Il pense que ça pourrait etre douloureux			Non	Non	12.5051	-11.6892
811	Feminin	16	4	Elève				Kédougou	Gambie	Ndjendj Bassiri	0	Oui		Oui	Oui	800	Oui	1	1 2 3 4 7	Laver la vaisselle	Oui	2008	Oui	3	0		0				0		0	0	8	Pas de signe	0	.		0	Oui	2	Il pense que ça pourrait etre douloureux			Non	Non	12.6903	-12.2022
276	Masculin	37	99	Autres			Moniteur	Kédougou	Gambie	Mandathiès	0	0	10	0	Oui	1300	Oui	4	3	Se laver	Oui	2014	Oui		0		0				0		0	0	8	Pas de signe	0	.		0	Oui	1 2	Il n’aime pas l’idee			Non	Non	12.7179	-12.4826
23	Masculin	9	4	Elève				Kédougou	Gambie	Badon	0	Oui		0	Oui	800	Oui	1	3	Se laver	Oui		Oui	2			0				0		0	0	8	Pas de signe	0	.		0	Oui	2	Il pense que ça pourrait etre douloureux			Non	Non	12.918	-12.3762
476	Masculin	7	4	Elève				Kédougou	Gambie	Thiancoumalal	0	Oui		0	Oui	500	Oui	1	3	Se laver	Oui	2012	Oui	1	0		0				0		0	0	8	Pas de signe	0	.		0	0			0	0	Non	Non	12.4752	-12.2458
459	Masculin	56	1	Cultivateur				Kédougou	Gambie	Thiancoumalal	0	0	34	0	Oui	500	Oui	1	99	Autre	Oui	2012	Oui	4	0		0				0		0	Oui	8	Pas de signe	0	.		0	0			0	0	Non	Non	12.4753	-12.2457
269	Masculin	15	4	Elève				Kédougou	Gambie	Mandathiès	0	Oui		0	Oui	1300	0				Oui		Oui	2			0				0		0	0	8	Pas de signe	0	.		0	Oui	2	Il pense que ça pourrait etre douloureux			Non	Non	12.7179	-12.4828
580	Feminin	43	5	Ménagère				Saraya	Falémé	Diakha Madina	0	Oui		0	Oui	500	Oui	4	3 99	Se laver	Oui	2015	0				Oui	Tous les jours	Non	Oui	0		0	Oui	8	Pas de signe	0	.		0	0			0	0	Non	Non	12.7731	-11.6674
1040	Masculin	19	1	Cultivateur				Saraya	Falémé	Bofeto	0	Oui		0	Oui	200	Oui	1	3	Se laver	Oui	2006	0				Oui	Tous les mois	Ne sait pas	Non	0		0	0	8	Pas de signe	0	.		0	0			0	0	Non	Non	12.5442	-11.448
369	Feminin	27	5	Ménagère				Kédougou	Gambie	Yamoussa (thiabekani)	0	0	25	0	Oui	200	Oui	4	2 3	Laver le linge	Oui	2008	Oui	3	0		0				0		0	0	8	Pas de signe	0	.		0	Oui	1 2	Il n’aime pas l’idee			Non	Non	12.4379	-12.2502
940	Masculin	11	4	Elève				Saraya	Falémé	Bambadji	0	Oui		0	Oui	500	Oui	1	3	Se laver	Oui	2015	Oui	1	Oui	Oui	0				0		0	0	8	Pas de signe	0	.		0	0			0	0	Non	Non	12.8207	-11.4999
429	Feminin	25	5	Ménagère				Kédougou	Gambie	Soucouta	0	0	20	0	Oui	400	Oui	1	1 2 3 4	Laver la vaisselle	0						0				0		0	0	8	Pas de signe	0	.		0	Oui	2	Il pense que ça pourrait etre douloureux			Non	Non
194	Feminin	40	5	Ménagère				Kédougou	Gambie	Soucouta	0	Oui		0	Oui	400	Oui	1	1 2 3 4 7	Laver la vaisselle	0						0				0		0	0	8	Pas de signe	0	.		0	Oui	1	Il n’aime pas l’idee			Non	Non	12.7485	-12.4671
605	Masculin	6	4	Elève				Saraya	Falémé	Diakha Madina	0	Oui		0	Oui	500	Oui	3	3	Se laver	Oui	2015	0				0				0		0	0	8	Pas de signe	0	.		0	0			0	0	Non	Non	12.7731	-11.6675
995	Masculin	13	4	Elève				Saraya	Falémé	Diakha Madina	0	Oui		0	Oui	500	Oui	2	3	Se laver	Oui	2015	Oui	1	Oui	Oui	0				0		0	0	8	Pas de signe	0	.		0	0			0	0	Non	Non	12.7731	-11.6676
691	Feminin	60	5	Ménagère				Kédougou	Gambie	Kabateguenda	0	Oui		0	Oui	200	Oui	1	2 3 4	Laver le linge	Oui	2015	Oui	5	0		0				0		0	0	8	Pas de signe	0	.		0	Oui	1	Il n’aime pas l’idee			Non	Non	12.7961	-12.2428
165	Masculin	5	4	Elève				Kédougou	Gambie	Soucouta	0	Oui		0	Oui	400	Oui	1	3	Se laver	0						0				0		0	0	8	Pas de signe	0	.		0	Oui	2	Il pense que ça pourrait etre douloureux			Non	Non	12.7485	-12.4671
497	Masculin	12	4	Elève				Kédougou	Gambie	Thiancoumalal	0	Oui		0	Oui	500	Oui	1	3	Se laver	Oui	2012	Oui	1	0		0				0		0	0	8	Pas de signe	0	.		0	Oui	2	Il pense que ça pourrait etre douloureux			Non	Non	12.4752	-12.2457
232	Feminin	12	4	Elève				Kédougou	Gambie	Soucouta	0	Oui		0	Oui	400	Oui	1	2 3 4	Laver le linge							0				0		0	0	8	Pas de signe	0	.		0	Oui	2	Il pense que ça pourrait etre douloureux			Non	Non	12.7484	-12.467
4	Masculin	43	99	Autres			Instituteur	Kédougou	Gambie	Badon	0	0	5	Oui	Oui	100	Oui	1	99	Autre							0				0		0	0	8	Pas de signe	0	.		0	Oui	1	Il n’aime pas l’idee			Non	Non	12.918	-12.3761
207	Feminin	56	5 99	Ménagère	Autres		Orpaillage	Kédougou	Gambie	Soucouta	0	0	20	0	Oui	400	Oui	1	1 2 3 4	Laver la vaisselle	0						0				0		0	0	8	Pas de signe	0	.		0	Oui	2	Il pense que ça pourrait etre douloureux			Non	Non	12.7485	-12.4671
1061	Masculin	35	1	Cultivateur				Saraya	Falémé	Bofeto	0	Oui		0	Oui	200	Oui	1	3 99	Se laver	Oui	2006	Oui	1	0		0				0		0	0	8	Pas de signe	0	.		0	0			0	0	Non	Non	12.5441	-11.4481
846	Feminin	11	4	Elève				Saraya	Falémé	Bambadji	0	Oui		0	Oui	500	Oui	1	1 2 3	Laver la vaisselle	Oui	2015	Oui	1	0		0				0		0	0	8	Pas de signe	0	.		0	0			0	0	Non	Non
1050	Masculin	6	4	Elève				Saraya	Falémé	Bofeto	0	Oui		0	Oui	200	Oui	1	3 6	Se laver	Oui	2006	0				0				0		0	0	8	Pas de signe	0	.		0	Oui	2	Il pense que ça pourrait etre douloureux			Non	Non	12.5442	-11.448
1020	Feminin	20	99	Autres			Orpaillage	Saraya	Falémé	Bofeto	0	0	2	0	Oui	200	Oui	1	4	Laver le sable pour la recherche d’or	Oui	2006	0				Oui	Tous les jours	Ne sait pas	Oui	0		0	Oui	8	Pas de signe	0	.		0	0			0	0	Non	Non	12.5444	-11.4482
900	Masculin	10	4	Elève				Saraya	Falémé	Bambadji	0	Oui		0	Oui	500	Oui	1	3	Se laver	Oui	2015	Oui	1	0		Oui	Moins souvent que tous les mois	Non	Non	0		0	Oui	8	Pas de signe	0	.		0	0			0	0	Non	Non
731	Feminin	11	4	Elève				Saraya	Falémé	Diakha Madina	0	Oui		0	Oui	500	Oui	4	3	Se laver	Oui	2015	0				0				0		0	0	8	Pas de signe	0	.		0	0			0	0	Non	Non	12.7731	-11.6675
985	Feminin	10	99	Autres			Neant	Saraya	Falémé	Diakha Madina	0	Oui		0	Oui	500	Oui	1	2 3	Laver le linge	Oui	2015	0				0				0		0	0	8	Pas de signe	0	.		0	0			0	0	Non	Non	12.7731	-11.6675
333	Feminin	8	4	Elève				Kédougou	Gambie	Yamoussa (thiabekani)	0	Oui		0	Oui	2008	Oui	3	2	Laver le linge	Oui	2008	0				0				0		0	0	8	Pas de signe	0	.		0	Oui	2	Il pense que ça pourrait etre douloureux			Non	Non	12.4378	-12.2502
242	Feminin	6	4	Elève				Kédougou	Gambie	Mandathiès	0	Oui		0	Oui	1300	Oui	3	3	Se laver							0				0		0	0	8	Pas de signe	0	.		0	Oui	2	Il pense que ça pourrait etre douloureux			Non	Non	12.7178	-12.4827
241	Feminin	10	4	Elève				Kédougou	Gambie	Mandathiès	0	Oui		0	Oui	1300	Oui	3	3 6	Se laver							0				0		0	0	8	Pas de signe	0	.		0	Oui	2	Il pense que ça pourrait etre douloureux			Non	Non	12.7178	-12.4827
854	Feminin	25	5	Ménagère				Saraya	Falémé	Bambadji	0	Oui		0	Oui	500	0				Oui	2015	0				0				0		0	0	8	Pas de signe	0	.		0	Oui	2	Il pense que ça pourrait etre douloureux			Non	Non
282	Masculin	15	1	Cultivateur				Kédougou	Gambie	Mandathiès	0	Oui		0	Oui	1300	Oui	4	3 4	Se laver	Oui	2015	Oui	2	Oui	Oui	0				0		0	0	8	Pas de signe	0	.		0	Oui	2	Il pense que ça pourrait etre douloureux			Non	Non	12.7178	-12.4828
782	Masculin	39	1	Cultivateur				Kédougou	Gambie	Ndjendj Bassiri	0	0	24	0	Oui	800	Oui	1	3	Se laver	Oui	2008	Oui		0		0				0		0	0	8	Pas de signe	0	.		0	Oui	1 2	Il n’aime pas l’idee			Non	Non	12.6904	-12.2022
71	Feminin	26	1 99	Cultivateur	Autres		Orpaillage	Kédougou	Gambie	Bamboya	0	0	23	0	Oui	500	Oui	1	4	Laver le sable pour la recherche d’or	Oui	2014	Oui	2	0		Oui	Moins souvent que tous les mois	Ne sait pas	Non	0		0	0	8	Pas de signe	0	.		0	Oui	1 2	Il n’aime pas l’idee			Non	Non	12.7819	-12.4746
894	Masculin	6	99	Autres			Aucune	Saraya	Falémé	Bambadji	0	Oui		0	Oui	500	Oui	1	3	Se laver	0						0				0		0	0	8	Pas de signe	0	.		0	0			0	0	Non	Non
762	Feminin	20	1	Cultivateur				Kédougou	Gambie	Badian	0	0	1	Oui	Oui	100	Oui	1	2 3 4	Laver le linge	Oui	2008	0				0				0		0	0	8	Pas de signe	0	.		0	Oui	1 2	Il n’aime pas l’idee			Non	Non	12.8368	-12.3673
236	Feminin	10	4	Elève				Kédougou	Gambie	Mandathiès	0	Oui		0	Oui	1300	Oui	3	2 3 6	Laver le linge							0				0		0	0	8	Pas de signe	0	.		0	Oui	2	Il pense que ça pourrait etre douloureux			Non	Non	12.7179	-12.4827
702	Masculin	5	99	Autres			Aucune	Kédougou	Gambie	Kabateguenda	0	Oui		0	Oui	200	0				Oui	2015	0				0				0		0	0	8	Pas de signe	0	.		0	Oui	2	Il pense que ça pourrait etre douloureux			Non	Non	12.7962	-12.2428
540	Masculin	8	4	Elève				Kédougou	Gambie	Thiancoumalal	0	Oui		0	Oui	500	Oui	1	3	Se laver	Oui	2012	Oui	2	0		0				0		0	0	8	Pas de signe	0	.		0	Oui	2	Il pense que ça pourrait etre douloureux			Non	Non	12.4752	-12.2457
331	Feminin	50	5	Ménagère				Kédougou	Gambie	Yamoussa (thiabekani)	0	0	30	0	Oui	200	Oui	2	2 3	Laver le linge	Oui	2008	Oui		0		Oui	Moins souvent que tous les mois	Ne sait pas	Non	0		0	0	8	Pas de signe	0	.		0	Oui	1 2	Il n’aime pas l’idee			Non	Non	12.4379	-12.2501
796	Feminin	12	4	Elève				Kédougou	Gambie	Ndjendj Bassiri	0	Oui		0	Oui	800	Oui	1	1 2 3 4 7	Laver la vaisselle	Oui	2008	Oui	2	0		0				0		0	0	8	Pas de signe	0	.		0	0			0	0	Non	Non	12.6904	-12.2022
217	Feminin	24	5 99	Ménagère	Autres		Orpaillage	Kédougou	Gambie	Soucouta	0	Oui		0	Oui	400	Oui	1	1 2 3 4	Laver la vaisselle	0						0				0		0	0	8	Pas de signe	0	.		0	Oui	1 2	Il n’aime pas l’idee			Non	Non	12.7485	-12.467
460	Masculin	38	1	Cultivateur				Kédougou	Gambie	Thiancoumalal	0	Oui		0	Oui	500	Oui	4	99	Autre	Oui	2012	Oui	5	0		0				0		0	Oui	8	Pas de signe	0	.		0	0			0	0	Non	Non	12.4752	-12.2457
9	Feminin	9	4	Elève				Kédougou	Gambie	Badon	0	Oui		0	Oui	800	Oui	2	2 3	Laver le linge							0				0		0	0	8	Pas de signe	0	.		0	Oui	2	Il pense que ça pourrait etre douloureux			Non	Non	12.918	-12.3762
395	Feminin	12	4	Elève				Kédougou	Gambie	Yamoussa (thiabekani)	0	Oui		0	Oui	200	Oui	3	2 3	Laver le linge	Oui	2008	0				0				0		0	0	8	Pas de signe	0	.		0	Oui	2	Il pense que ça pourrait etre douloureux			Non	Non	12.4379	-12.2502
378	Masculin	6	99	Autres			Non scolarise	Kédougou	Gambie	Yamoussa (thiabekani)	0	Oui		0	Oui	200	Oui	2	3	Se laver	Oui	2008	0				0				0		0	0	8	Pas de signe	0	.		0	Oui	2	Il pense que ça pourrait etre douloureux			Non	Non	12.4379	-12.2501
214	Masculin	14	99	Autres			Orpaillage	Kédougou	Gambie	Soucouta	0	Oui		0	Oui	400	Oui	1	3 4	Se laver	0						0				0		0	0	8	Pas de signe	0	.		0	Oui	1	Il n’aime pas l’idee			Non	Non	12.7484	-12.4669
769	Feminin	18	1 99	Cultivateur	Autres		Orpailleur	Kédougou	Gambie	Badian	0	Oui		0	Oui	100	Oui	1	2 3 4	Laver le linge	Oui	2008	0				0				0		0	0	8	Pas de signe	0	.		0	Oui	2	Il pense que ça pourrait etre douloureux			Non	Non	12.837	-12.3653
925	Masculin	10	4	Elève				Saraya	Falémé	Bambadji	0	Oui		0	Oui	500	Oui	1	3	Se laver	Oui	2015	Oui	1	0		Oui	Tous les jours	Non	Non	0		0	Oui	8	Pas de signe	0	.		0	Oui	2	Il pense que ça pourrait etre douloureux			Non	Non
1118	Feminin	20	1	Cultivateur				Saraya	Koîlakabé	Missirah Dantila	0	Oui		0	Oui	70	Oui	1	2 3 7	Laver le linge	Oui	2015	Oui		Oui	Oui	Oui	Toutes les semaines	Ne sait pas	Non	0		0	0	8	Pas de signe	0	.		0	Oui	2	Il pense que ça pourrait etre douloureux			Non	Non	12.5051	-11.6891
1062	Feminin	11	4	Elève				Saraya	Falémé	Bofeto	0	Oui		0	Oui	200	Oui	1	3 6	Se laver	Oui	2006	0				0				0		0	0	8	Pas de signe	0	.		0	Oui	2	Il pense que ça pourrait etre douloureux			Non	Non	12.5442	-11.448
1087	Feminin	11	4	Elève				Saraya	Koîlakabé	Missirah Dantila	0	Oui		0	Oui	70	Oui	1	3 7	Se laver	Oui	2015	Oui	1	Oui	Oui	0				0		0	0	8	Pas de signe	0	.		0	0			0	0	Non	Non	12.505	-11.6892
1077	Masculin	32	1	Cultivateur				Saraya	Koîlakabé	Missirah Dantila	0	Oui		0	Oui	70	Oui	1	3 5	Se laver	Oui	2015	Oui		Oui	Oui	Oui	Tous les mois	Ne sait pas	Oui	0		0	Oui	8	Pas de signe	0	.		0	0			0	0	Non	Non	12.5049	-11.6893
432	Feminin	25	5	Ménagère				Kédougou	Gambie	Soucouta	0	0	13	0	Oui	400	Oui	1	1 2 3 4	Laver la vaisselle	0						0				0		0	0	8	Pas de signe	0	.		0	Oui	2	Il pense que ça pourrait etre douloureux			Non	Non
1105	Masculin	64	1	Cultivateur				Saraya	Koîlakabé	Missirah Dantila	0	Oui		0	Oui	70	Oui	1	3 5 7	Se laver	Oui	2015	Oui		Oui		Oui	Tous les mois	Ne sait pas	Non	0		0	Oui	8	Pas de signe	0	.		0	0			0	0	Non	Non	12.5049	-11.6892
228	Masculin	12	4	Elève				Kédougou	Gambie	Soucouta	0	Oui		0	Oui	400	Oui	1	3 4	Se laver							0				0		0	0	8	Pas de signe	0	.		0	Oui	2	Il pense que ça pourrait etre douloureux			Non	Non	12.7485	-12.4669
1064	Feminin	11	4	Elève				Saraya	Falémé	Bofeto	0	Oui		0	Oui	200	Oui	1	2 3	Laver le linge	Oui	2006	0				0				0		0	0	8	Pas de signe	0	.		0	Oui	2	Il pense que ça pourrait etre douloureux			Non	Non	12.5442	-11.448
45	Feminin	6	4	Elève				Kédougou	Gambie	Badon	0	Oui		0	Oui	800	Oui	1	3	Se laver	Oui						0				0		0	0	8	Pas de signe	0	.		0	Oui	2	Il pense que ça pourrait etre douloureux			Non	Non	12.9179	-12.376
766	Feminin	10	4	Elève				Kédougou	Gambie	Badian	0	Oui		0	Oui	100	Oui	3	3 4	Se laver	Oui	2008	0				0				0		0	0	8	Pas de signe	0	.		0	Oui	2	Il pense que ça pourrait etre douloureux			Non	Oui	12.8369	-12.3652
585	Masculin	53	1	Cultivateur				Saraya	Falémé	Diakha Madina	0	0	30	0	Oui	509	Oui	5	3	Se laver	Oui	2015	0				0				0		0	0	8	Pas de signe	0	.		0	0			0	0	Non	Non	12.7731	-11.6675
444	Feminin	50	5	Ménagère				Kédougou	Gambie	Soucouta	0	Oui		0	Oui	400	Oui	1	1 2 3 4	Laver la vaisselle	Oui		Oui				0				0		0	0	8	Pas de signe	0	.		0	Oui	2	Il pense que ça pourrait etre douloureux			Non	Oui	12.7485	-12.467
1019	Feminin	26	5	Ménagère				Saraya	Falémé	Bofeto	0	0	1	0	Oui	200	0				Oui	2006	0				Oui	Tous les jours	Non	Non	0		0	Oui	8	Pas de signe	0	.		0	0			0	0	Non	Non	12.5444	-11.4483
330	Feminin	50	1	Cultivateur				Kédougou	Gambie	Yamoussa (thiabekani)	0	0	30	0	Oui	200	Oui	5	3	Se laver	Oui	2008	Oui		0		0				0		0	0	8	Pas de signe	0	.		0	Oui	1 2	Il n’aime pas l’idee			Non	Non	12.4379	-12.2501
272	Masculin	6	4	Elève				Kédougou	Gambie	Mandathiès	0	Oui		0	Oui	1300	Oui	3	3 4	Se laver	Oui		Oui	1			0				0		0	0	8	Pas de signe	0	.		0	Oui	2	Il pense que ça pourrait etre douloureux			Non	Non	12.7179	-12.4826
1067	Feminin	11	4	Elève				Saraya	Falémé	Bofeto	0	Oui		0	Oui	200	Oui	1	3 6	Se laver	Oui	2006	0				0				0		0	0	8	Pas de signe	0	.		0	0			0	0	Non	Non	12.5442	-11.448
342	Masculin	12	4	Elève				Kédougou	Gambie	Yamoussa (thiabekani)	0	Oui		0	Oui	200	Oui	1	3	Se laver	Oui	2008	0				0				0		0	0	8	Pas de signe	0	.		0	Oui	1 2	Il n’aime pas l’idee			Non	Non	12.4379	-12.2502
209	Masculin	5	99	Autres			Aucune	Kédougou	Gambie	Soucouta	0	Oui		0	Oui	400	Oui	1	3	Se laver	0						0				0		0	0	8	Pas de signe	0	.		0	Oui	2	Il pense que ça pourrait etre douloureux			Non	Non	12.7484	-12.467
156	Masculin	8	4	Elève				Kédougou	Gambie	Soucouta	0	Oui		0	Oui	400	Oui	1	3	Se laver	0						0				0		0	0	8	Pas de signe	0	.		0	Oui	2	Il pense que ça pourrait etre douloureux			Non	Non	12.7485	-12.467
474	Masculin	57	1	Cultivateur				Kédougou	Gambie	Thiancoumalal	0	Oui		0	Oui	500	Oui	5	3	Se laver	Oui	2012	Oui	5	0		0				0		0	0	8	Pas de signe	0	.		0	Oui	99	Autre que les raisons listées en haut			Non	Non	12.4752	-12.2458
245	Masculin	19	1	Cultivateur				Kédougou	Gambie	Mandathiès	0	Oui		0	Oui	1300	Oui	1	3 4	Se laver							0				0		0	0	8	Pas de signe	0	.		0	Oui	2	Il pense que ça pourrait etre douloureux			Non	Non	12.7178	-12.4827
750	Feminin	45	1	Cultivateur				Kédougou	Gambie	Badian	0	0	30	0	Oui	100	Oui	1	2 3 4	Laver le linge	Oui	2008	Oui	1	0		0				0		0	Oui	8	Pas de signe	0	.		0	Oui	1 2	Il n’aime pas l’idee			Non	Non	12.8371	-12.3669
1097	Masculin	11	4	Elève				Saraya	Falémé	Missirah Dantila	0	Oui		0	Oui	70	Oui	1	3	Se laver	Oui	2015	Oui	1	0		0				0		0	0	8	Pas de signe	0	.		0	0			0	0	Non	Non	12.505	-11.6893
166	Feminin	8	4	Elève				Kédougou	Gambie	Soucouta	0	Oui		0	Oui	400	Oui	1	3	Se laver	0						0				0		0	0	8	Pas de signe	0	.		0	Oui	2	Il pense que ça pourrait etre douloureux			Non	Non	12.7485	-12.467
842	Masculin	11	4	Elève				Saraya	Falémé	Bambadji	0	Oui		0	Oui	500	Oui	1	3	Se laver	Oui	2015	Oui	1	Oui	Oui	0				0		0	Oui	8	Pas de signe	0	.		0	0			0	0	Non	Non	12.8208	-11.4999
1110	Feminin	14	4	Elève				Saraya	Koîlakabé	Missirah Dantila	0	Oui		0	Oui	70	Oui	1	2 3 7	Laver le linge	Oui	2015	Oui		Oui	Oui	0				0		0	0	8	Pas de signe	0	.		0	0			0	0	Non	Non	12.5051	-11.6891
539	Feminin	33	5	Ménagère				Kédougou	Gambie	Thiancoumalal	0	Oui		0	Oui	500	Oui	3	2 3	Laver le linge	Oui	2012	Oui	5	0		0				0		0	0	8	Pas de signe	0	.		0	Oui	2	Il pense que ça pourrait etre douloureux			Non	Non	12.4752	-12.2457
683	Masculin	12	4	Elève				Kédougou	Gambie	Kabateguenda	0	Oui		0	Oui	200	Oui	1	3	Se laver	Oui	2015	Oui	1	0		0				0		0	0	8	Pas de signe	0	.		0	Oui	2	Il pense que ça pourrait etre douloureux			Non	Non	12.7961	-12.2428
81	Masculin	52	1	Cultivateur				Kédougou	Gambie	Bamboya	0	0	23	0	Oui	500	Oui	2	99	Autre	Oui	2014	Oui		0		0				0		Oui	0	8	Pas de signe	0	.		0	Oui	1 2	Il n’aime pas l’idee			Non	Non	12.7819	-12.4747
813	Feminin	6	99	Autres			Neant	Kédougou	Gambie	Ndjendj Bassiri	0	Oui		0	Oui	800	Oui	4	3 6	Se laver	Oui	2008	0				0				0		0	0	8	Pas de signe	0	.		0	Oui	2	Il pense que ça pourrait etre douloureux			Non	Non	12.6903	-12.2022
603	Masculin	11	4	Elève				Saraya	Falémé	Diakha Madina	0	Oui		0	Oui	500	Oui	4	3	Se laver	Oui	2015	Oui	1	Oui	Oui	0				0		0	0	8	Pas de signe	0	.		0	0			0	0	Non	Non	12.7731	-11.6675
610	Masculin	6	4	Elève				Saraya	Falémé	Diakha Madina	0	Oui		0	Oui	500	0				Oui	2015					0				0		0	0	8	Pas de signe	0	.		0	0			0	0	Non	Non	12.7731	-11.6676
1165	Feminin	10	4	Elève				Saraya	Falémé	Missirah Dantila	0	Oui		0	Oui	70	Oui	1	2 3	Laver le linge	Oui	2015	Oui	2	0		0				0		0	0	8	Pas de signe	0	.		0	Oui	2	Il pense que ça pourrait etre douloureux			Non	Non
499	Feminin	10	4	Elève				Kédougou	Gambie	Thiancoumalal	0	Oui		0	Oui	500	Oui	1	3	Se laver	Oui	2012	Oui	2	0		0				0		0	0	8	Pas de signe	0	.		0	Oui	2	Il pense que ça pourrait etre douloureux			Non	Non	12.4752	-12.2457
75	Feminin	18	99	Autres			Orpaillage	Kédougou	Gambie	Bamboya	0	0	1	Oui	Oui		Oui	1	4	Laver le sable pour la recherche d’or	Oui	2014	Oui	3	0		Oui	Moins souvent que tous les mois	Non	Non	0		0	0	8	Pas de signe	0	.		0	Oui	1 2	Il n’aime pas l’idee			Non	Non	12.7818	-12.4746
77	Masculin	74	1	Cultivateur				Kédougou	Gambie	Bamboya	0	0	30	0	Oui	500	0										0				0		0	Oui	8	Pas de signe	0	.		0	Oui	1 2	Il n’aime pas l’idee			Non	Non	12.7819	-12.4746
581	Feminin	92	5	Ménagère				Saraya	Falémé	Diakha Madina	0	0	62	0	Oui	500	0				Oui	2008	0				0				0		0	0	8	Pas de signe	0	.		0	0			0	0	Non	Non	12.7731	-11.6674
1214	Feminin	12	4	Elève				Saraya	Falémé	Missirah Dantila	0	Oui		0	Oui	70	Oui	1	3	Se laver	Oui	2015	Oui	1	0		0				0		0	0	8	Pas de signe	0	.		0	Oui	2	Il pense que ça pourrait etre douloureux			Non	Non
902	Feminin	8	4	Elève				Saraya	Falémé	Bambadji	0	Oui		0	Oui	500	Oui	1	3 6	Se laver	Oui	2015	Oui	1	Oui	Oui	0				0		0	0	8	Pas de signe	0	.		0	0			0	0	Non	Non	12.8207	-11.4999
898	Feminin	7	4	Elève				Saraya	Falémé	Bambadji	0	Oui		0	Oui	500	Oui	1	2 3	Laver le linge	Oui	2015					0				0		0	0	8	Pas de signe	0	.		0	0			0	0	Non	Non
22	Masculin	9	4	Elève				Kédougou	Gambie	Badon	0	Oui		0	Oui	800	Oui	3	3	Se laver	Oui	2015	Oui	3	Oui	Oui	0				0		0	0	8	Pas de signe	0	.		0	Oui	2	Il pense que ça pourrait etre douloureux			Non	Non	12.918	-12.3762
679	Masculin	12	4	Elève				Kédougou	Gambie	Kabateguenda	0	Oui		0	Oui	200	Oui	1	3	Se laver	Oui	2015	Oui	1	0		0				0		0	0	8	Pas de signe	0	.		0	Oui	2	Il pense que ça pourrait etre douloureux			Non	Non	12.7962	-12.2427
100	Feminin	12	4	Elève				Kédougou	Gambie	Bamboya	0	Oui		0	Oui	500	Oui	1	3	Se laver	Oui	2014	Oui	2	0		0				0		0	0	8	Pas de signe	0	.		0	Oui	2	Il pense que ça pourrait etre douloureux			Non	Non	12.7819	-12.4747
929	Masculin	8	4	Elève				Saraya	Falémé	Bambadji	0	Oui		0	Oui	500	Oui	4	3 6	Se laver	Oui	2015	Oui	1	Oui	Oui	0				0		0	0	8	Pas de signe	0	.		0	0			0	0	Non	Non	12.8207	-11.5
270	Masculin	6	4	Elève				Kédougou	Gambie	Mandathiès	0	Oui		0	Oui	1300	Oui	5	3 4	Se laver	Oui	2014	0				0				0		0	0	8	Pas de signe	0	.		0	Oui	2	Il pense que ça pourrait etre douloureux			Non	Non	12.7179	-12.4826
341	Masculin	12	4	Elève				Kédougou	Gambie	Yamoussa (thiabekani)	0	Oui		0	Oui	200	Oui	1	3	Se laver	Oui	2008	0				0				0		0	0	8	Pas de signe	0	.		0	Oui	1 2	Il n’aime pas l’idee			Non	Non	12.4379	-12.2501
828	Feminin	7	4	Elève				Kédougou	Gambie	Ndjendj Bassiri	0	Oui		0	Oui	800	Oui	3	3 6	Se laver	Oui	2008	0				0				0		0	0	8	Pas de signe	0	.		0	Oui	2	Il pense que ça pourrait etre douloureux			Non	Non	12.6903	-12.2022
265	Masculin	8	4	Elève				Kédougou	Gambie	Mandathiès	0	Oui		0	Oui	1300	Oui	5	3 4	Se laver	Oui	2014	Oui	2	0		0				0		0	0	8	Pas de signe	0	.		0	Oui	1 2	Il n’aime pas l’idee			Non	Non	12.7179	-12.4826
936	Masculin	8	4	Elève				Saraya	Falémé	Bambadji	0	Oui		0	Oui	500	Oui	1	3 6	Se laver	Oui	2015	Oui	1	Oui	Oui	0				0		0	0	8	Pas de signe	0	.		0	0			0	0	Non	Non	12.8207	-11.4999
347	Masculin	15	99	Autres			Neant	Kédougou	Gambie	Yamoussa (thiabekani)	0	Oui		0	Oui	200	Oui	4	3	Se laver	Oui	2008	0				0				0		0	0	8	Pas de signe	0	.		0	Oui	1 2	Il n’aime pas l’idee			Non	Non	12.4379	-12.2501
700	Masculin	48	1	Cultivateur				Kédougou	Gambie	Kabateguenda	0	Oui		0	Oui	200	Oui	1	3 4	Se laver	Oui	2015	Oui	5	0		0				0		0	0	8	Pas de signe	0	.		0	Oui	2	Il pense que ça pourrait etre douloureux			Non	Non	12.7961	-12.2428
785	Masculin	44	1	Cultivateur				Kédougou	Gambie	Ndjendj Bassiri	0	0	24	0	Oui	800	Oui	1	3	Se laver	Oui	2008	Oui		0		0				0		0	0	8	Pas de signe	0	.		0	0			0	0	Non	Non	12.6904	-12.2021
561	Feminin	12	4	Elève				Saraya	Falémé	Diakha Madina	0	Oui		0	Oui	500	Oui	4	3	Se laver	Oui	2015	Oui	1	Oui	Oui	0				0		0	0	8	Pas de signe	0	.		0	0			0	0	Non	Non	12.7731	-11.6676
924	Masculin	8	4	Elève				Saraya	Falémé	Bambadji	0	Oui		0	Oui	500	Oui	1	3 6	Se laver	Oui	2015	Oui	1	Oui	Oui	0				0		0	0	8	Pas de signe	0	.		0	Oui	2	Il pense que ça pourrait etre douloureux			Non	Non	12.8207	-11.4999
224	Masculin	12	4	Elève				Kédougou	Gambie	Soucouta	0	Oui		0	Oui	400	Oui	1	3 4 6 7	Se laver							0				0		0	0	8	Pas de signe	0	.		0	Oui	2	Il pense que ça pourrait etre douloureux			Non	Non	12.7484	-12.467
862	Feminin	26	5	Ménagère				Saraya	Falémé	Bambadji	0	Oui		0	Oui	500	Oui	1	2	Laver le linge	Oui	2015	0				0				0		0	Oui	8	Pas de signe	0	.		0	0			0	0	Non	Non
316	Feminin	30	1	Cultivateur				Kédougou	Gambie	Yamoussa (thiabekani)	0	0	15	0	Oui	2008	Oui	4	2	Laver le linge	Oui	2008	Oui	4	0		0				0		0	0	8	Pas de signe	0	.		0	Oui	2	Il pense que ça pourrait etre douloureux			Non	Oui	12.4379	-12.2502
1208	Masculin	13	4	Elève				Saraya	Falémé	Missirah Dantila	0	Oui		0	Oui	70	Oui	1	3	Se laver	0						0				0		0	0	8	Pas de signe	0	.		0	Oui	2	Il pense que ça pourrait etre douloureux			Non	Non
851	Feminin	12	4	Elève				Saraya	Falémé	Bambadji	0	Oui		0	Oui	500	Oui	1	3	Se laver	Oui	2015	Oui	1	Oui	Oui	0				0		0	0	8	Pas de signe	0	.		0	0			0	0	Non	Non	12.8208	-11.4999
860	Feminin	12	5	Ménagère				Saraya	Falémé	Bambadji	0	Oui		0	Oui	500	Oui	1	2 3	Laver le linge	Oui	2015	0				0				0		0	0	8	Pas de signe	0	.		0	0			0	0	Non	Non	12.8207	-11.4999
817	Masculin	40	1	Cultivateur				Kédougou	Gambie	Ndjendj Bassiri	0	0	25	Oui	Oui	800	Oui	1	99	Autre	Oui	2008	Oui	1	0		Oui	Moins souvent que tous les mois	Non	Non	0		0	0	8	Pas de signe	0	.		TDR positif	0			0	0	Non	Non	12.6904	-12.2021
48	Feminin	7	4	Elève				Kédougou	Gambie	Badon	0	Oui		0	Oui	800	Oui	1	2 3	Laver le linge							0				0		0	0	8	Pas de signe	0	.		0	Oui	2	Il pense que ça pourrait etre douloureux			Non	Non	12.918	-12.3761
479	Masculin	9	4	Elève				Kédougou	Gambie	Thiancoumalal	0	Oui		0	Oui	500	Oui	4	3	Se laver	Oui	2012	Oui	2	0		0				0		0	0	8	Pas de signe	0	.		0	Oui	1	Il n’aime pas l’idee			Non	Non	12.4753	-12.2457
627	Masculin	6	4	Elève				Saraya	Falémé	Diakha Madina	0	Oui		0	Oui	500	0				Oui	2015	Oui	3	0		0				0		0	0	8	Pas de signe	0	.		0	0			0	0	Non	Non	12.7731	-11.6675
455	Masculin	60	1	Cultivateur				Kédougou	Gambie	Thiancoumalal	0	0	34	0	Oui	500	Oui	5	99	Autre	Oui	2012	Oui	2	0		0				0		0	0	8	Pas de signe	0	.		0	0			0	0	Non	Non	12.4753	-12.2457
64	Feminin	7	4	Elève				Kédougou	Gambie	Bamboya	0	Oui		0	Oui	500	Oui	4	3	Se laver							0				0		0	0	8	Pas de signe	0	.		0	Oui	1 2	Il n’aime pas l’idee			Non	Non	12.7819	-12.4747
462	Feminin	55	5	Ménagère				Kédougou	Gambie	Thiancoumalal	0	Oui		0	Oui	500	Oui	3	2	Laver le linge	Oui	2012	Oui	3	0		0				0		0	0	8	Pas de signe	0	.		0	0			0	0	Non	Non	12.4752	-12.2458
1253	Masculin	26	1	Cultivateur				Saraya	Koîlakabé	Missirah Dantila	0	Oui		0	Oui	70	Oui	1	3	Se laver	Oui	2015	Oui		Oui	Oui	Oui	Tous les jours	Ne sait pas	Oui	0		0	0	8	Pas de signe	0	.		0	0			0	0	Non	Non	12.505	-11.6894
1031	Masculin	10	4	Elève				Saraya	Falémé	Bofeto	0	Oui		0	Oui	200	Oui	1	2 3	Laver le linge	0						Oui	Tous les jours	Non	Non	0		0	Oui	8	Pas de signe	0	.		0	0			0	0	Non	Non
932	Masculin	12	99	Autres			Aucune	Saraya	Falémé	Bambadji	0	Oui		0	Oui	500	Oui	1	3	Se laver	Oui	2015	0				0				0		0	0	8	Pas de signe	0	.		0	Oui	2	Il pense que ça pourrait etre douloureux			Non	Non
398	Masculin	8	4	Elève				Kédougou	Gambie	Yamoussa (thiabekani)	0	Oui		0	Oui	200	0				Oui	2008	0				0				0		0	0	8	Pas de signe	0	.		0	Oui	2	Il pense que ça pourrait etre douloureux			Non	Non	12.4378	-12.2502
712	Masculin	40	1	Cultivateur				Kédougou	Gambie	Kabateguenda	0	Oui		0	Oui	200	Oui	1	3 4	Se laver	Oui	2015	Oui	5	0		0				0		0	0	8	Pas de signe	0	.		0	Oui	1	Il n’aime pas l’idee			Non	Non	12.7962	-12.2429
32	Masculin	9	4	Elève				Kédougou	Gambie	Badon	0	Oui		0	Oui	800	Oui	2	3	Se laver							0				0		Oui	0	8	Pas de signe	0	.		0	Oui	2	Il pense que ça pourrait etre douloureux			Non	Non	12.918	-12.3762
1121	Feminin	60	1 5	Cultivateur	Ménagère			Saraya	Falémé	Missirah Dantila	0	Oui		0	Oui	70	0				Oui	2015	Oui	3	0		0				0		0	Oui	8	Pas de signe	0	.		0	0			0	0	Non	Non	12.5049	-11.6892
686	Masculin	50	1	Cultivateur				Kédougou	Gambie	Kabateguenda	0	0	5	Oui	Oui	200	Oui	1	3 4	Se laver	Oui	2015	Oui	2	0		Oui	Tous les jours	Non	Oui	0		0	0	8	Pas de signe	0	.		0	Oui	2	Il pense que ça pourrait etre douloureux			Non	Non	12.7962	-12.2428
1078	Feminin	35	1 5	Cultivateur	Ménagère			Saraya	Falémé	Missirah Dantila	0	Oui		0	Oui	70	Oui	1	1 2 3	Laver la vaisselle	Oui	2015	Oui	3	0		0				0		0	Oui	8	Pas de signe	0	.		0	0			0	0	Non	Non	12.5051	-11.6893
692	Masculin	65	1 99	Cultivateur	Autres		Aveugle maintenant	Kédougou	Gambie	Kabateguenda	0	Oui		0	Oui	200	Oui	5	3	Se laver	Oui	2015	Oui	5	0		0				0		0	0	8	Pas de signe	0	.		0	Oui	99	Autre que les raisons listées en haut			Non	Non	12.7961	-12.2428
96	Feminin	30	5 99	Ménagère	Autres		Laveuse d'Or	Kédougou	Gambie	Bamboya	0	0	22	0	Oui	500	Oui	1	4	Laver le sable pour la recherche d’or	Oui	2014	Oui	3	0		0				0		0	0	8	Pas de signe	0	.		0	Oui	2	Il pense que ça pourrait etre douloureux			Non	Non	12.7819	-12.4747
1205	Feminin	65	1	Cultivateur				Saraya	Falémé	Missirah Dantila	0	Oui		0	Oui	70	0				Oui	2015	0				0				0		0	0	8	Pas de signe	0	.		0	Oui	2	Il pense que ça pourrait etre douloureux			Non	Non
74	Feminin	10	4	Elève				Kédougou	Gambie	Bamboya	0	Oui		0	Oui	500	Oui	1	3 99	Se laver	Oui	2014	Oui	2	0		0				0		0	0	8	Pas de signe	0	.		0	Oui	1	Il n’aime pas l’idee			Non	Non	12.7818	-12.4746
799	Feminin	28	1	Cultivateur				Kédougou	Gambie	Ndjendj Bassiri	0	0	15	0	Oui	800	Oui	1	2 3 7	Laver le linge	Oui	2008	Oui		0		0				0		0	0	8	Pas de signe	0	.		0	0			0	0	Non	Non	12.6904	-12.2022
789	Feminin	5	4	Elève				Kédougou	Gambie	Ndjendj Bassiri	0	Oui		0	Oui	800	Oui	4	2 3	Laver le linge	Oui	2008	0				0				0		0	0	8	Pas de signe	0	.		0	Oui	2	Il pense que ça pourrait etre douloureux			Non	Non	12.6904	-12.2021
518	Masculin	8	4	Elève				Kédougou	Gambie	Thiancoumalal	0	Oui		0	Oui	500	Oui	1	3	Se laver	Oui	2012	Oui	2	0		0				0		0	0	8	Pas de signe	0	.		0	Oui	2	Il pense que ça pourrait etre douloureux			Non	Non	12.4752	-12.2458
38	Feminin	11	4	Elève				Kédougou	Gambie	Badon	0	Oui		0	Oui	800	Oui	1	2	Laver le linge	Oui	2015	Oui		Oui	Oui	0				0		0	0	8	Pas de signe	0	.		0	Oui	2	Il pense que ça pourrait etre douloureux			Non	Non	12.9179	-12.3761
566	Feminin	10	4	Elève				Saraya	Falémé	Diakha Madina	0	Oui		0	Oui	500	Oui	3	3	Se laver	0						Oui	Moins souvent que tous les mois	Ne sait pas	Non	0		0	0	8	Pas de signe	0	.		0	0			0	0	Non	Non	12.7731	-11.6675
1070	Masculin	11	4	Elève				Saraya	Falémé	Bofeto	0	Oui		0	Oui	200	Oui	1	3 6	Se laver	Oui	2006	0				0				0		0	0	8	Pas de signe	0	.		0	Oui	2	Il pense que ça pourrait etre douloureux			Non	Non	12.5442	-11.4479
353	Feminin	42	1 5	Cultivateur	Ménagère			Kédougou	Gambie	Yamoussa (thiabekani)	0	0	20	0	Oui	200	Oui	3	2 3	Laver le linge	Oui	2008	Oui		0		Oui	Tous les mois	Non	Oui	0		0	Oui	8	Pas de signe	0	.		TDR positif	0			0	0	Non	Oui	12.4378	-12.2501
345	Masculin	7	4	Elève				Kédougou	Gambie	Yamoussa (thiabekani)	0	Oui		0	Oui	200	Oui	4	2 3	Laver le linge	Oui	2008	0				0				0		0	0	8	Pas de signe	0	.		0	Oui	2	Il pense que ça pourrait etre douloureux			Non	Non	12.4379	-12.2502
553	Feminin	9	4	Elève				Saraya	Falémé	Diakha Madina	0	Oui		0	Oui	500	Oui	1	2	Laver le linge	Oui	2015	0				0				0		0	0	8	Pas de signe	0	.		0	0			0	0	Non	Non	12.7731	-11.6676
628	Masculin	8	4	Elève				Saraya	Falémé	Diakha Madina	0	Oui		0	Oui	500	Oui	4	3	Se laver	Oui	2015	0				0				0		0	0	8	Pas de signe	0	.		0	0			0	0	Non	Non	12.773	-11.6676
567	Masculin	12	4	Elève				Saraya	Falémé	Diakha Madina	0	Oui		0	Oui	500	Oui	2	3	Se laver	Oui	2015	0				0				0		0	0	8	Pas de signe	0	.		0	0			0	0	Non	Non	12.7731	-11.6676
1085	Masculin	11	4	Elève				Saraya	Koîlakabé	Missirah Dantila	0	Oui		0	Oui	70	Oui	1	3 6 7	Se laver	Oui	2015	Oui	1	Oui	Oui	0				0		0	0	8	Pas de signe	0	.		0	0			0	0	Non	Non	12.505	-11.6891
1146	Feminin	12	4	Elève				Saraya	Falémé	Missirah Dantila	0	Oui		0	Oui	70	Oui	1	3	Se laver	Oui	2015	0				0				0		0	0	8	Pas de signe	0	.		0	Oui	2	Il pense que ça pourrait etre douloureux			Non	Non
179	Masculin	32	1 99	Cultivateur	Autres		Orpailleur	Kédougou	Gambie	Soucouta	0	Oui		0	Oui	400	Oui	1	3 4 5 7	Se laver	0						0				0		0	0	8	Pas de signe	0	.		0	Oui	2 99	Il pense que ça pourrait etre douloureux			Non	Non	12.7485	-12.4671
754	Feminin	45	1 99	Cultivateur	Autres		Orpailleur	Kédougou	Gambie	Badian	0	Oui		0	Oui	100	Oui	3	2 3 4	Laver le linge	Oui	2008	Oui	2	0		0				0		0	0	8	Pas de signe	0	.		0	Oui	1 2	Il n’aime pas l’idee			Non	Non	12.8369	-12.3655
1081	Feminin	50	1 5	Cultivateur	Ménagère			Saraya	Falémé	Missirah Dantila	0	Oui		0	Oui	70	Oui	1	3	Se laver	Oui	2015	Oui	2	0		Oui	Tous les jours	Non	Oui	0		0	Oui	8	Pas de signe	0	.		TDR positif	0			0	0	Non	Non	12.505	-11.6891
517	Masculin	11	4	Elève				Kédougou	Gambie	Thiancoumalal	0	Oui		0	Oui	500	Oui	1	3	Se laver	Oui	2012	Oui	2	0		0				0		0	0	8	Pas de signe	0	.		0	Oui	2	Il pense que ça pourrait etre douloureux			Non	Non	12.4752	-12.2457
306	Masculin	48	1	Cultivateur				Kédougou	Gambie	Yamoussa (thiabekani)	0	Oui		0	Oui	200	Oui	5	99	Autre	Oui	2008	Oui		0		0				0		0	0	8	Pas de signe	0	.		0	Oui	2	Il pense que ça pourrait etre douloureux			Non	Non	12.4379	-12.2502
869	Masculin	5	99	Autres			Aucune	Saraya	Falémé	Bambadji	0	Oui		0	Oui	500	Oui	1	3	Se laver	Oui	2015	0				0				0		0	0	8	Pas de signe	0	.		0	0			0	0	Non	Non
1204	Feminin	9	4	Elève				Saraya	Falémé	Missirah Dantila	0	Oui		0	Oui	70	Oui	1	3	Se laver	Oui	2015	Oui	1	0		0				0		0	0	8	Pas de signe	0	.		0	Oui	1	Il n’aime pas l’idee			Non	Non
1218	Feminin	10	4	Elève				Saraya	Falémé	Missirah Dantila	0	Oui		0	Oui	70	Oui	1	2 3	Laver le linge	Oui	2015	Oui	1	0		0				0		0	0	8	Pas de signe	0	.		0	Oui	1	Il n’aime pas l’idee			Non	Non
88	Feminin	23	5	Ménagère				Kédougou	Gambie	Bamboya	Oui				Oui	500	Oui	2	2	Laver le linge							0				0		0	0	8	Pas de signe	0	.		0	Oui	2	Il pense que ça pourrait etre douloureux			Non	Non	12.7819	-12.4746
107	Masculin	11	4	Elève				Kédougou	Gambie	Bamboya	0	Oui		0	Oui	500	Oui	3	3 6	Se laver	Oui	2014	Oui	3	0		0				0		0	0	8	Pas de signe	0	.		0	Oui	2	Il pense que ça pourrait etre douloureux			Non	Non	12.7819	-12.4747
475	Feminin	24	5	Ménagère				Kédougou	Gambie	Thiancoumalal	0	0	10	0	Oui	500	Oui	2	2	Laver le linge	Oui	2012	Oui	2	0		0				0		0	0	8	Pas de signe	0	.		0	Oui	2	Il pense que ça pourrait etre douloureux			Non	Non	12.4752	-12.2458
95	Feminin	15	4	Elève				Kédougou	Gambie	Bamboya	0	Oui		0	Oui	500	Oui	3	2 3 6	Laver le linge	Oui	2014	Oui	3	0		0				0		0	0	8	Pas de signe	0	.		0	Oui	1 2	Il n’aime pas l’idee			Non	Oui	12.7819	-12.4746
76	Masculin	28	1	Cultivateur				Kédougou	Gambie	Bamboya	0	0	22	0	Oui	500	Oui	1	3	Se laver	Oui	2014	Oui	2	0		0				0		0	0	8	Pas de signe	0	.		0	Oui	1	Il n’aime pas l’idee			Non	Non	12.7819	-12.4747
2	Masculin	39	1	Cultivateur				Kédougou	Gambie	Badon	0	Oui		Oui	Oui	800	0				Oui	2015	Oui		Oui	Oui	0				0		0	0	8	Pas de signe	0	.		0	Oui	2	Il pense que ça pourrait etre douloureux			Non	Non	12.918	-12.3763
1192	Feminin	10	4	Elève				Saraya	Falémé	Missirah Dantila	0	Oui		0	Oui	1	Oui	1	3	Se laver	Oui	2015	Oui	1	0		0				0		0	0	8	Pas de signe	0	.		0	Oui	2	Il pense que ça pourrait etre douloureux			Non	Non
190	Masculin	26	3 99	Pêcheur	Autres		Orpaillage	Kédougou	Gambie	Soucouta	0	Oui		0	Oui	400	Oui	1	3 4 5 7	Se laver	0						0				0		0	0	8	Pas de signe	0	.		0	Oui	1	Il n’aime pas l’idee			Non	Non
1025	Feminin	11	5	Ménagère				Saraya	Falémé	Bofeto	0	0	5	0	Oui	200	Oui	1	2 3	Laver le linge	Oui	2006	0				Oui	Moins souvent que tous les mois	Non	Non	0		0	Oui	8	Pas de signe	0	.		0	0			0	0	Non	Non
274	Masculin	6	4	Elève				Kédougou	Gambie	Mandathiès	0	Oui		0	Oui	1300	Oui	4	3 4	Se laver	Oui		Oui	1			0				0		0	0	8	Pas de signe	0	.		0	Oui	2	Il pense que ça pourrait etre douloureux			Non	Non	12.7178	-12.4828
541	Masculin	6	4	Elève				Kédougou	Gambie	Kabateguenda	0	Oui		0	Oui	200	Oui	1	3	Se laver	Oui	2015	Oui	1	0		0				0		0	0	8	Pas de signe	0	.		0	Oui	2	Il pense que ça pourrait etre douloureux			Non	Non	12.7961	-12.2428
668	Feminin	11	4	Elève				Kédougou	Gambie	Kabateguenda	0	Oui		0	Oui	200	Oui	1	2 3	Laver le linge	Oui	2015	Oui	1	0		0				0		0	0	8	Pas de signe	0	.		0	Oui	2	Il pense que ça pourrait etre douloureux			Non	Non	12.7961	-12.2429
303	Masculin	85	99	Autres			Marabout	Kédougou	Gambie	Yamoussa (thiabekani)	0	0	16	0	Oui	200	0				Oui	2008	Oui		0		0				0		0	Oui	8	Pas de signe	0	.		0	Oui	1 2	Il n’aime pas l’idee			Non	Oui	12.4379	-12.2502
825	Masculin	12	4	Elève				Kédougou	Gambie	Ndjendj Bassiri	0	Oui		0	Oui	800	Oui	1	3	Se laver	Oui	2008	Oui	1	0		0				0		0	0	8	Pas de signe	0	.		0	Oui	2	Il pense que ça pourrait etre douloureux			Non	Non	12.6903	-12.2022
215	Masculin	60	1 3	Cultivateur	Pêcheur			Kédougou	Gambie	Soucouta	0	0	45	0	Oui	400	Oui	1	3 5	Se laver	0						0				0		0	Oui	8	Pas de signe	0	.		0	Oui	1	Il n’aime pas l’idee			Non	Non	12.7484	-12.467
132	Masculin	69	1	Cultivateur				Kédougou	Gambie	Mandathiès	0	Oui		0	Oui	1300	Oui	5	4	Laver le sable pour la recherche d’or	Oui		Oui		0		0				0		0	Oui	8	Pas de signe	0	.		0	Oui	2	Il pense que ça pourrait etre douloureux			Non	Oui	12.7179	-12.4827
569	Feminin	24	5	Ménagère				Saraya	Falémé	Diakha Madina	0	0	10	0	0						Oui	2015	0				0				0		0	0	8	Pas de signe	0	.		0	0			0	0	Non	Non	12.7731	-11.6675
583	Masculin	12	4	Elève				Saraya	Falémé	Diakha Madina	0	Oui		0	Oui	500	Oui	1	3	Se laver	Oui	2015	0				0				0		0	0	8	Pas de signe	0	.		0	0			0	0	Non	Non	12.7732	-11.6675
231	Feminin	12	4	Elève				Kédougou	Gambie	Soucouta	0	Oui		0	Oui	400	Oui	1	3 4	Se laver							0				0		0	0	8	Pas de signe	0	.		0	Oui	2	Il pense que ça pourrait etre douloureux			Non	Non	12.7485	-12.467
562	Masculin	7	4	Elève				Saraya	Falémé	Diakha Madina	0	Oui		0	Oui	500	Oui	2	3	Se laver	Oui	2015	Oui	3	0		0				0		0	0	8	Pas de signe	0	.		0	0			0	0	Non	Non	12.7731	-11.6675
322	Feminin	6	4	Elève				Kédougou	Gambie	Yamoussa (thiabekani)	0	Oui		0	Oui	200	Oui	4	3	Se laver	Oui	2008	0				0				0		0	0	8	Pas de signe	0	.		0	Oui	2	Il pense que ça pourrait etre douloureux			Non	Oui	12.4379	-12.2501
206	Feminin	25	5 99	Ménagère	Autres		Orpaillage	Kédougou	Gambie	Soucouta	0	0	15	0	Oui	400	Oui	1	1 2 3 4	Laver la vaisselle	0						0				0		0	0	8	Pas de signe	0	.		0	Oui	2	Il pense que ça pourrait etre douloureux			Non	Non	12.7484	-12.467
1015	Masculin	44	1	Cultivateur				Saraya	Falémé	Bofeto	0	0	7	Oui	Oui	200	Oui	1	3	Se laver	Oui	2006	Oui		0		0				0		0	0	8	Pas de signe	0	.		0	0			0	0	Non	Non	12.5442	-11.4481
1159	Feminin	60	1	Cultivateur				Saraya	Falémé	Missirah Dantila	0	Oui		0	Oui	70	0				Oui	2015	Oui	1	0		0				0		0	Oui	8	Pas de signe	0	.		0	Oui	1	Il n’aime pas l’idee			Non	Non
365	Feminin	6	4	Elève				Kédougou	Gambie	Yamoussa (thiabekani)	0	Oui		0	Oui	200	Oui	5	3	Se laver	Oui	2008	0				0				0		0	0	8	Pas de signe	0	.		0	Oui	1 2	Il n’aime pas l’idee			Non	Non	12.4379	-12.2502
659	Feminin	12	4	Elève				Kédougou	Gambie	Kabateguenda	0	Oui		0	Oui	200	Oui	1	1 2 3	Laver la vaisselle	Oui	2015	Oui	3	0		0				0		0	0	8	Pas de signe	0	.		0	Oui	2	Il pense que ça pourrait etre douloureux			Non	Oui	12.796	-12.2428
61	Masculin	24	1 99	Cultivateur	Autres		Orpaillage	Kédougou	Gambie	Bamboya	0	Oui		0	Oui	500	Oui	1	4	Laver le sable pour la recherche d’or	Oui	2014	Oui	3	0		0				0		0	0	8	Pas de signe	0	.		0	Oui	1	Il n’aime pas l’idee			Non	Non	12.782	-12.4747
887	Masculin	8	4	Elève				Saraya	Falémé	Bambadji	0	Oui		0	Oui	500	Oui	1	3 6	Se laver	Oui	2015	Oui	1	Oui	Oui	0				0		0	0	8	Pas de signe	0	.		0	0			0	0	Non	Non	12.8208	-11.4998
1176	Feminin	14	4	Elève				Saraya	Falémé	Missirah Dantila	0	Oui		0	Oui	70	Oui	1	2 3	Laver le linge	Oui	2015	Oui	1	0		0				0		0	0	8	Pas de signe	0	.		0	Oui	2	Il pense que ça pourrait etre douloureux			Non	Non
108	Masculin	12	4	Elève				Kédougou	Gambie	Bamboya	0	Oui		0	Oui	500	Oui	1	3 4	Se laver	Oui	2014	Oui		0		0				0		0	0	8	Pas de signe	0	.		0	Oui	2	Il pense que ça pourrait etre douloureux			Non	Non	12.7819	-12.4747
570	Feminin	6	4	Elève				Saraya	Falémé	Diakha Madina	0	Oui		0	Oui	500	Oui	1	2	Laver le linge	Oui	2015	0				0				0		0	0	8	Pas de signe	0	.		0	0			0	0	Non	Non	12.7731	-11.6676
885	Feminin	30	5	Ménagère				Saraya	Falémé	Bambadji	0	Oui		0	Oui	500	Oui	1	1 2 3	Laver la vaisselle	Oui	2015	Oui	3	0		0				0		0	0	8	Pas de signe	0	.		0	Oui	2	Il pense que ça pourrait etre douloureux			Non	Non
372	Feminin	18	5	Ménagère				Kédougou	Gambie	Yamoussa (thiabekani)	0	0	3	Oui	Oui	200	Oui	3	2 3	Laver le linge	Oui	2008	Oui		0		0				0		0	0	8	Pas de signe	0	.		0	Oui	2	Il pense que ça pourrait etre douloureux			Non	Non	12.438	-12.2502
618	Masculin	11	4	Elève				Saraya	Falémé	Diakha Madina	0	Oui		0	Oui	500	Oui	1	3	Se laver	Oui	2015	Oui	1	0		0				0		0	0	8	Pas de signe	0	.		0	0			0	0	Non	Non	12.7731	-11.6676
140	Masculin	57	1	Cultivateur				Kédougou	Gambie	Mandathiès	0	0	31	0	Oui	1300	Oui	4	3 4	Se laver	Oui	2014	Oui		0		0				0		0	0	8	Pas de signe	0	.		0	Oui	1 2	Il n’aime pas l’idee			Non	Non	12.7179	-12.4826
78	Masculin	28	1	Cultivateur				Kédougou	Gambie	Bamboya	0	0	23	0	Oui	500	Oui	4	3	Se laver	Oui	2014	Oui		0		0				0		0	0	8	Pas de signe	0	.		0	Oui	1 2	Il n’aime pas l’idee			Non	Non	12.7819	-12.4747
606	Feminin	12	4	Elève				Saraya	Falémé	Diakha Madina	0	Oui		0	Oui	500	Oui	1	1 2 3	Laver la vaisselle	Oui	2015	Oui	1	0		Oui	Tous les jours	Non	Non	0		0	0	8	Pas de signe	0	.		0	0			0	0	Non	Non	12.7731	-11.6675
352	Feminin	12	4	Elève				Kédougou	Gambie	Yamoussa (thiabekani)	0	Oui		0	Oui	200	Oui	2	2 3	Laver le linge	Oui	2008	0				0				0		0	0	8	Pas de signe	0	.		0	Oui	2	Il pense que ça pourrait etre douloureux			Non	Non	12.4379	-12.2501
774	Masculin	60	1	Cultivateur				Kédougou	Gambie	Badian	0	Oui		0	Oui	100	Oui	5	4	Laver le sable pour la recherche d’or	Oui		Oui		0		Oui	Tous les jours	Non	Non	0		Oui	Oui	8	Pas de signe	0	.		0	Oui	1 2	Il n’aime pas l’idee			Non	Oui	12.8368	-12.365
1041	Masculin	27	1	Cultivateur				Saraya	Falémé	Bofeto	0	Oui		0	Oui	200	Oui	1	3	Se laver	Oui	2006	0				0				0		0	0	8	Pas de signe	0	.		0	0			0	0	Non	Non	12.5442	-11.4479
1073	Masculin	15	1	Cultivateur				Saraya	Falémé	Bofeto	0	Oui		0	Oui	200	Oui	1	3 6	Se laver	Oui	2006	0				0				0		0	0	8	Pas de signe	0	.		0	Oui	2	Il pense que ça pourrait etre douloureux			Non	Non	12.5443	-11.4479
150	Feminin	8	4	Elève				Kédougou	Gambie	Mandathiès	0	Oui		0	Oui	1300	Oui	5	3 4	Se laver	Oui	2014	Oui	1	0		0				0		0	Oui	8	Pas de signe	0	.		0	Oui	1	Il n’aime pas l’idee			Non	Non	12.7178	-12.4827
565	Feminin	6	4	Elève				Saraya	Falémé	Diakha Madina	0	Oui		0	Oui	500	Oui	2	3	Se laver	Oui	2015	0				0				0		0	0	8	Pas de signe	0	.		0	0			0	0	Non	Non	12.7731	-11.6675
56	Feminin	7	4	Elève				Kédougou	Gambie	Bamboya	0	Oui		0	Oui	500	Oui	1	3	Se laver							Oui	Moins souvent que tous les mois	Ne sait pas	Oui	0		0	0	8	Pas de signe	0	.		0	Oui	1	Il n’aime pas l’idee			Non	Non	12.7818	-12.4746
781	Masculin	39	1	Cultivateur				Kédougou	Gambie	Ndjendj Bassiri	0	0	24	0	Oui	800	Oui	1	2 3	Laver le linge	Oui	2008	Oui		0		0				0		0	0	8	Pas de signe	0	.		TDR positif	0			0	0	Non	Non	12.6896	-12.2003
798	Masculin	28	1	Cultivateur				Kédougou	Gambie	Ndjendj Bassiri	0	0	5	Oui	Oui	800	Oui	1	3	Se laver	Oui	2008	0				0				0		0	0	8	Pas de signe	0	.		0	Oui	1 2	Il n’aime pas l’idee			Non	Non	12.6903	-12.2021
1217	Masculin	25	99	Autres			Relais du poste de sante	Saraya	Falémé	Missirah Dantila	0	Oui		0	Oui	70	Oui	5	5	Pêcher	Oui	2015	Oui	1	0		0				0		0	0	8	Pas de signe	0	.		0	0			0	0	Non	Non
522	Masculin	9	4	Elève				Kédougou	Gambie	Thiancoumalal	0	Oui		0	Oui	500	Oui	1	3	Se laver	Oui	2012	Oui	2	0		0				0		0	0	8	Pas de signe	0	.		0	Oui	2	Il pense que ça pourrait etre douloureux			Non	Non	12.4752	-12.2457
901	Masculin	6	4	Elève				Saraya	Falémé	Bambadji	0	Oui		0	Oui	500	Oui	1	3	Se laver	Oui	2015	Oui	1	0		Oui	Tous les jours	Non	Non	0		0	0	8	Pas de signe	0	.		0	0			0	0	Non	Non
1124	Feminin	19	5	Ménagère				Saraya	Koîlakabé	Missirah Dantila	0	Oui		0	Oui	70	Oui	1	2 3	Laver le linge	Oui	2015	Oui	1	Oui	Oui	0				0		0	0	8	Pas de signe	0	.		0	Oui	2	Il pense que ça pourrait etre douloureux			Non	Non	12.5051	-11.6891
304	Masculin	49	1	Cultivateur				Kédougou	Gambie	Yamoussa (thiabekani)	0	0	12	0	Oui	200	0				Oui	2008	Oui	3	0		0				0		0	0	8	Pas de signe	0	.		0	Oui	1 2	Il n’aime pas l’idee			Non	Oui	12.4379	-12.2502
852	Feminin	12	4	Elève				Saraya	Falémé	Bambadji	0	Oui		0	Oui	500	Oui	1	1 2 3	Laver la vaisselle	Oui	2015	Oui	1	0		0				0		0	0	8	Pas de signe	0	.		0	0			0	0	Non	Non
1116	Feminin	79	99	Autres			Cordonnier	Saraya	Falémé	Missirah Dantila	0	0	40	0	Oui	70	0				Oui	2015	Oui	1	0		Oui	Moins souvent que tous les mois	Non	Oui	0		0	Oui	8	Pas de signe	0	.		0	Oui	1	Il n’aime pas l’idee			Non	Non	12.505	-11.6893
1037	Masculin	9	4	Elève				Saraya	Falémé	Bofeto	0	Oui		0	Oui	200	Oui	1	2 3	Laver le linge	Oui	2006	0				Oui	Tous les jours	Oui	Non	0		0	Oui	8	Pas de signe	0	.		0	Oui	2	Il pense que ça pourrait etre douloureux			Non	Non
521	Feminin	7	4	Elève				Kédougou	Gambie	Thiancoumalal	0	Oui		0	Oui	500	Oui	1	3	Se laver	Oui	2012	0				0				0		0	0	8	Pas de signe	0	.		0	Oui	2	Il pense que ça pourrait etre douloureux			Non	Non	12.4752	-12.2457
530	Feminin	14	5	Ménagère				Kédougou	Gambie	Thiancoumalal	0	Oui		0	Oui	500	Oui	2	2	Laver le linge	Oui	2012	Oui	3	0		0				0		0	0	8	Pas de signe	0	.		0	Oui	2	Il pense que ça pourrait etre douloureux			Non	Non	12.4752	-12.2458
370	Masculin	10	4	Elève				Kédougou	Gambie	Yamoussa (thiabekani)	0	Oui		0	Oui	200	Oui	4	3 6	Se laver	Oui	2008	0				0				0		0	0	8	Pas de signe	0	.		0	Oui	1 2	Il n’aime pas l’idee			Non	Non	12.4379	-12.2501
145	Feminin	63	1	Cultivateur				Kédougou	Gambie	Mandathiès	0	0	31	0	Oui	1300	Oui	1	2 4	Laver le linge	Oui	2014	Oui		0		0				0		0	0	8	Pas de signe	0	.		0	Oui	1	Il n’aime pas l’idee			Non	Non	12.7179	-12.4827
452	Masculin	72	1	Cultivateur				Kédougou	Gambie	Thiancoumalal	0	0	30	0	Oui	500	Oui	5	99	Autre	Oui	2012	Oui	4	0		Oui	Moins souvent que tous les mois	Non	Non	0		0	0	8	Pas de signe	0	.		0	0			0	0	Non	Non	12.4753	-12.2457
714	Feminin	35	5	Ménagère				Kédougou	Gambie	Kabateguenda	0	Oui		0	Oui	200	Oui	1	1 2 3 4	Laver la vaisselle	0						0				0		0	Oui	8	Pas de signe	0	.		0	Oui	1	Il n’aime pas l’idee			Non	Non	12.796	-12.2428
332	Feminin	5	4	Elève				Kédougou	Gambie	Yamoussa (thiabekani)	0	Oui		0	Oui	200	Oui	5	2 3	Laver le linge	Oui	2008	0				0				0		0	0	8	Pas de signe	0	.		0	Oui	1 2	Il n’aime pas l’idee			Non	Non	12.4378	-12.2501
1114	Feminin	34	5	Ménagère				Saraya	Koîlakabé	Missirah Dantila	0	Oui		0	Oui	70	Oui	1	2 3	Laver le linge	Oui	2015	Oui		Oui	Oui	0				0		0	0	8	Pas de signe	0	.		0	0			0	0	Non	Non	12.5051	-11.6891
586	Masculin	57	1	Cultivateur				Saraya	Falémé	Diakha Madina	0	Oui		0	Oui	500	Oui	1	99	Autre	Oui	2015	Oui	1	0		0				0		0	0	8	Pas de signe	0	.		0	Oui	1	Il n’aime pas l’idee			Non	Non	12.7732	-11.6676
629	Masculin	5	4	Elève				Saraya	Falémé	Diakha Madina	0	Oui		0	Oui	500	Oui	1	3	Se laver	Oui	2015	Oui	3	0		0				0		0	0	8	Pas de signe	0	.		0	0			0	0	Non	Non	12.7731	-11.6676
495	Feminin	8	4	Elève				Kédougou	Gambie	Thiancoumalal	0	Oui		0	Oui	500	Oui	1	3	Se laver	Oui	2012	Oui	2	0		0				0		0	0	8	Pas de signe	0	.		0	Oui	2	Il pense que ça pourrait etre douloureux			Non	Non	12.4753	-12.2457
786	Feminin	39	1	Cultivateur				Kédougou	Gambie	Ndjendj Bassiri	0	0	24	0	Oui	800	Oui	1	2 3	Laver le linge	Oui	2008	Oui		0		0				0		0	0	8	Pas de signe	0	.		0	0			0	0	Non	Non	12.6903	-12.2022
739	Masculin	12	4	Elève				Saraya	Falémé	Diakha Madina	0	Oui		0	Oui	500	Oui	2	3	Se laver	Oui	2015	Oui	1	0		0				0		0	0	8	Pas de signe	0	.		0	0			0	0	Non	Non	12.7731	-11.6676
244	Feminin	22	1	Cultivateur				Kédougou	Gambie	Mandathiès	0	Oui		0	Oui	1300	Oui	1	3 4	Se laver	Oui	2014	Oui		0		0				0		0	0	8	Pas de signe	0	.		0	Oui	1 2	Il n’aime pas l’idee			Non	Non	12.7179	-12.4826
7	Feminin	9	4	Elève				Kédougou	Gambie	Badon	0	Oui		0	Oui	800	Oui	2	2	Laver le linge							0				0		0	0	8	Pas de signe	0	.		0	Oui	2	Il pense que ça pourrait etre douloureux			Non	Non	12.918	-12.3762
797	Masculin	7	4	Elève				Kédougou	Gambie	Ndjendj Bassiri	0	Oui		0	Oui	800	Oui	3	3	Se laver	Oui	2008	0				0				0		0	0	8	Pas de signe	0	.		0	Oui	1 2	Il n’aime pas l’idee			Non	Non	12.6903	-12.2023
1194	Masculin	12	4	Elève				Saraya	Koîlakabé	Missirah Dantila	0	Oui		0	Oui	70	Oui	1	3 6 7	Se laver	Oui	2015	Oui	1	Oui	Oui	0				0		0	0	8	Pas de signe	0	.		0	Oui	2	Il pense que ça pourrait etre douloureux			Non	Oui	12.5051	-11.6891
373	Masculin	33	99	Autres			Maitre arabe	Kédougou	Gambie	Yamoussa (thiabekani)	0	Oui		0	Oui	200	Oui	5	99	Autre	Oui	2008	Oui		0		0				0		0	0	8	Pas de signe	0	.		0	Oui	1 2	Il n’aime pas l’idee			Non	Non	12.4379	-12.2502
587	Masculin	16	99	Autres			Aucune	Saraya	Falémé	Diakha Madina	0	Oui		0	Oui	500	Oui	4	3	Se laver	Oui	2015	Oui	3	0		Oui	Tous les jours	Non	Non	0		0	0	8	Pas de signe	0	.		0	0			0	0	Non	Non	12.7731	-11.6676
1186	Masculin	15	4	Elève				Saraya	Falémé	Missirah Dantila	0	Oui		0	Oui	70	Oui	1	3	Se laver	Oui	2015	Oui	1	0		0				0		0	0	8	Pas de signe	0	.		0	Oui	2	Il pense que ça pourrait etre douloureux			Non	Non
240	Feminin	12	4	Elève				Kédougou	Gambie	Mandathiès	0	Oui		0	Oui	1300	Oui	1	2 3	Laver le linge							0				0		0	0	8	Pas de signe	0	.		0	Oui	2	Il pense que ça pourrait etre douloureux			Non	Non	12.7178	-12.4828
1222	Masculin	52	1	Cultivateur				Saraya	Koîlakabé	Missirah Dantila	0	Oui		0	Oui	70	Oui	4	3 5 99	Se laver	Oui	2015	Oui		Oui	Oui	Oui	Tous les mois	Non	Non	0		0	0	8	Pas de signe	0	.		0	Oui	3	Il pense que ça pourrait lui prendre du temps			Non	Non	12.5051	-11.6892
1103	Feminin	11	4	Elève				Saraya	Falémé	Missirah Dantila	0	Oui		0	Oui	70	Oui	1	2 3	Laver le linge	Oui	2015	Oui	1	0		0				0		0	0	8	Pas de signe	0	.		0	0			0	0	Non	Non
1126	Feminin	36	5	Ménagère				Saraya	Koîlakabé	Missirah Dantila	0	0	21	0	Oui	70	Oui	1	2 3	Laver le linge	Oui	2015	Oui		Oui	Oui	Oui	Tous les mois	Ne sait pas	Non	0		0	0	8	Pas de signe	0	.		0	Oui	2	Il pense que ça pourrait etre douloureux			Non	Non	12.5051	-11.6891
980	Feminin	13	4	Elève				Saraya	Falémé	Diakha Madina	0	Oui		0	Oui	500	Oui	4	2 3	Laver le linge	Oui	2015	Oui	1	Oui	Oui	0				0		0	0	8	Pas de signe	0	.		0	0			0	0	Non	Non	12.7732	-11.6675
883	Feminin	8	4	Elève				Saraya	Falémé	Bambadji	0	Oui		0	Oui	500	Oui	1	2 3 6	Laver le linge	Oui	2015	Oui	1	Oui	Oui	0				0		0	0	8	Pas de signe	0	.		0	0			0	0	Non	Non	12.8207	-11.4999
746	Feminin	10	4	Elève				Saraya	Falémé	Diakha Madina	0	Oui		0	Oui	500	Oui	3	2 3	Laver le linge	Oui	2015	0				0				0		0	0	8	Pas de signe	0	.		0	0			0	0	Non	Non	12.7731	-11.6676
776	Masculin	18	4	Elève				Kédougou	Gambie	Badian	0	Oui		0	Oui	100	Oui	1	3	Se laver	Oui	2008	0				0				0		Oui	0	8	Pas de signe	0	.		0	Oui	2	Il pense que ça pourrait etre douloureux			Non	Oui	12.8365	-12.3651
527	Feminin	6	4	Elève				Kédougou	Gambie	Thiancoumalal	0	Oui		0	Oui	500	Oui	1	3	Se laver	Oui	2012	Oui	2	0		0				0		0	0	8	Pas de signe	Oui	2	Il pense que ça pourrait etre douloureux		Oui	1	Il n’aime pas l’idee			Non		12.4752	-12.2457
254	Masculin	7	4	Elève				Kédougou	Gambie	Mandathiès	0	Oui		0	0												0				0		0	0	8	Pas de signe	0	.		0	Oui	2	Il pense que ça pourrait etre douloureux			Non	Non	12.7178	-12.4827
123	Masculin	65	1	Cultivateur				Kédougou	Gambie	Mandathiès	0	Oui		0	Oui	1300	Oui	5	3 4	Se laver	Oui		Oui		0		0				0		0	Oui	8	Pas de signe	0	.		0	Oui	2	Il pense que ça pourrait etre douloureux			Non	Oui	12.7179	-12.4828
579	Masculin	5	4	Elève				Saraya	Falémé	Diakha Madina	0	Oui		0	Oui	500	0				Oui	2015	0				0				0		0	0	8	Pas de signe	0	.		0	0			0	0	Non	Oui	12.7731	-11.6675
256	Masculin	8	4	Elève				Kédougou	Gambie	Mandathiès	0	Oui		0	Oui	1300	Oui	1	3 4 5 6	Se laver							0				0		0	0	8	Pas de signe	0	.		0	Oui	2	Il pense que ça pourrait etre douloureux			Non	Oui	12.7178	-12.4825
281	Masculin	14	4	Elève				Kédougou	Gambie	Mandathiès	0	Oui		0	Oui	1300	Oui	4	3 4	Se laver	Oui	2015	Oui				0				0		0	0	8	Pas de signe	0	.		0	Oui	2	Il pense que ça pourrait etre douloureux			Non	Non	12.7178	-12.4827
685	Masculin	46	1	Cultivateur				Kédougou	Gambie	Kabateguenda	0	Oui		0	Oui	200	Oui	1	99	Autre	Oui	2015	Oui	5	0		0				0		0	Oui	8	Pas de signe	0	.		0	Oui	99	Autre que les raisons listées en haut			Non	Non	12.7961	-12.2428
115	Masculin	12	4	Elève				Kédougou	Gambie	Bamboya	0	Oui		0	Oui	500	Oui	1	3 4	Se laver	Oui	2014	Oui	2	0		0				0		0	0	8	Pas de signe	0	.		0	Oui	2	Il pense que ça pourrait etre douloureux			Non	Non	12.7819	-12.4746
942	Masculin	68	1	Cultivateur				Saraya	Falémé	Bambadji	0	Oui		0	Oui	500	Oui	1	3 99	Se laver	Oui	2015	Oui		Oui	Oui	0				0		0	0	8	Pas de signe	0	.		TDR positif	0			0	0	Non	Non	12.8207	-11.4998
642	Masculin	6	4	Elève				Saraya	Falémé	Diakha Madina	0	Oui		0	Oui	500	Oui	1	3 99	Se laver	Oui	2015	Oui	1	0		0				0		0	0	8	Pas de signe	0	.		0	0			0	0	Non	Non	12.7731	-11.6675
802	Masculin	20	1	Cultivateur				Kédougou	Gambie	Ndjendj Bassiri	0	Oui		0	Oui	800	Oui	1	1 3 4	Laver la vaisselle	Oui	2008	Oui		0		0				0		0	0	8	Pas de signe	0	.		0	0			0	0	Non	Non	12.6904	-12.2022
39	Masculin	7	99	Autres			Aucun	Kédougou	Gambie	Badon	0	Oui		0	Oui	800	Oui	1	3	Se laver	Oui		Oui				0				0		0	0	8	Pas de signe	0	.		0	Oui	2	Il pense que ça pourrait etre douloureux			Non	Non	12.9179	-12.3762
613	Masculin	11	4	Elève				Saraya	Falémé	Diakha Madina	0	Oui		0	Oui	500	Oui	1	3	Se laver	Oui	2015	Oui	1	Oui	Oui	0				0		0	0	8	Pas de signe	0	.		0	0			0	0	Non	Non	12.7731	-11.6675
80	Feminin	5	4	Elève				Kédougou	Gambie	Bamboya	0	Oui		0	Oui	500	Oui	1	3 6	Se laver	Oui	2015	0				0				0		0	0	8	Pas de signe	0	.		0	Oui	2	Il pense que ça pourrait etre douloureux			Non	Non	12.7819	-12.4747
29	Feminin	25	5	Ménagère				Kédougou	Gambie	Badon	0	0	8	Oui	Oui	3000	Oui	1	1 2 3	Laver la vaisselle	Oui		Oui	3	Oui		0				0		0	0	8	Pas de signe	0	.		0	Oui	2	Il pense que ça pourrait etre douloureux			Non	Non	12.918	-12.3761
1183	Masculin	13	4	Elève				Saraya	Falémé	Missirah Dantila	0	Oui		0	Oui	70	Oui	1	3	Se laver	Oui	2015	Oui	1	0		0				0		0	0	8	Pas de signe	0	.		0	Oui	2	Il pense que ça pourrait etre douloureux			Non	Non
1112	Feminin	12	4	Elève				Saraya	Koîlakabé	Missirah Dantila	0	Oui		0	Oui	70	Oui	1	2 3 7	Laver le linge	Oui	2015	Oui	1	Oui	Oui	0				0		0	0	8	Pas de signe	0	.		0	Oui	2	Il pense que ça pourrait etre douloureux			Non	Non	12.5051	-11.689
1069	Masculin	11	4	Elève				Saraya	Falémé	Bofeto	0	Oui		0	Oui	200	Oui	1	3 6	Se laver	Oui	2006	0				0				0		0	0	8	Pas de signe	0	.		0	Oui	2	Il pense que ça pourrait etre douloureux			Non	Non	12.5442	-11.4479
358	Masculin	45	99	Autres			Guide	Kédougou	Gambie	Yamoussa (thiabekani)	0	0	2.6	Oui	Oui	200	Oui	1	3	Se laver	Oui	2008	Oui		0						0		0	0	8	Pas de signe	0	.		0	Oui	1 2	Il n’aime pas l’idee			Non	Non	12.438	-12.2502
312	Masculin	5	99	Autres			Sans	Kédougou	Gambie	Yamoussa (thiabekani)	0	Oui		0	Oui	200	Oui	3	3	Se laver	Oui	2008	0				0				0		0	0	8	Pas de signe	0	.		0	Oui	1 2	Il n’aime pas l’idee			Non	Non	12.438	-12.2502
114	Masculin	7	4	Elève				Kédougou	Gambie	Bamboya	0	Oui		0	Oui	500	Oui	4	6	Jouer/Se baigner	Oui	2014	Oui	2	0		0				0		0	0	8	Pas de signe	0	.		0	Oui	2	Il pense que ça pourrait etre douloureux			Non	Non	12.7819	-12.4747
697	Feminin	35	5	Ménagère				Kédougou	Gambie	Kabateguenda	0	Oui		0	Oui	200	Oui	1	1 2 3 4	Laver la vaisselle	Oui	2015	Oui	3			0				0		0	0	8	Pas de signe	0	.		0	Oui	1	Il n’aime pas l’idee			Non	Non	12.7961	-12.2427
448	Masculin	53	1 99	Cultivateur	Autres		ASC	Kédougou	Gambie	Thiancoumalal	0	0	38	0	Oui	500	Oui	5	3 7	Se laver	Oui	2012	Oui	4	0		0				0		0	0	8	Pas de signe	0	.		0	0			0	0	Non	Non	12.4752	-12.2457
879	Feminin	11	4	Elève				Saraya	Falémé	Bambadji	0	Oui		0	Oui	500	Oui	1	1 2 3	Laver la vaisselle	Oui	2015	Oui	1	0		0				0		0	0	8	Pas de signe	0	.		0	0			0	0	Non	Non
87	Masculin	24	4	Elève				Kédougou	Gambie	Bamboya	0	Oui		0	Oui	500	Oui	2	3	Se laver							0				0		0	0	8	Pas de signe	0	.		0	Oui	2	Il pense que ça pourrait etre douloureux			Non	Non	12.7819	-12.4747
611	Feminin	12	4	Elève				Saraya	Falémé	Diakha Madina	0	Oui		0	Oui	500	Oui	2	3	Se laver	Oui	2015	Oui	1	0		0				0		0	0	8	Pas de signe	0	.		0	0			0	0	Non	Non	12.7731	-11.6675
439	Feminin	24	5	Ménagère				Kédougou	Gambie	Soucouta	0	0	12	0	Oui	400	Oui	1	1 2 3 4	Laver la vaisselle	0						0				0		0	0	8	Pas de signe	0	.		0	Oui	2	Il pense que ça pourrait etre douloureux			Non	Non	12.7484	-12.467
82	Masculin	46	1 99	Cultivateur	Autres		Orpaillage	Kédougou	Gambie	Bamboya	0	0	15	0	Oui	500	Oui	1	99	Autre	Oui	2014	Oui	3	0		Oui	Moins souvent que tous les mois	Ne sait pas	Non	0		0	0	8	Pas de signe	0	.		0	Oui	1 2	Il n’aime pas l’idee			Non	Non	12.7819	-12.4746
937	Masculin	7	4	Elève				Saraya	Falémé	Bambadji	0	Oui		0	Oui	500	Oui	3	3	Se laver	Oui	2015	0				Oui	Tous les jours	Non	Non	0		0	Oui	8	Pas de signe	0	.		0	Oui	2	Il pense que ça pourrait etre douloureux			Non	Non	12.8208	-11.4999
759	Feminin	29	1 99	Cultivateur	Autres		Orpailleur	Kédougou	Gambie	Badian	0	0	4	Oui	Oui	100	Oui	4	2 3 4	Laver le linge							0				0		0	0	8	Pas de signe	0	.		0	Oui	2	Il pense que ça pourrait etre douloureux			Non	Non	12.837	-12.3654
791	Feminin	42	2	Commerçant				Kédougou	Gambie	Ndjendj Bassiri	0	0	24	0	Oui	800	Oui	4	2 3	Laver le linge	Oui	2008	Oui		0		0				0		0	0	8	Pas de signe	0	.		0	0			0	0	Non	Non	12.6903	-12.2022
508	Masculin	7	4	Elève				Kédougou	Gambie	Thiancoumalal	0	Oui		0	Oui	500	Oui	1	3	Se laver	Oui	2012	Oui	2	0		0				0		0	0	8	Pas de signe	0	.		0	Oui	2	Il pense que ça pourrait etre douloureux			Non	Non	12.4752	-12.2457
648	Masculin	9	4	Elève				Saraya	Falémé	Diakha Madina	0	Oui		0	Oui	500	Oui	3	3 6	Se laver	Oui	2015	Oui	1	Oui	Oui	0				0		0	0	8	Pas de signe	0	.		0	0			0	0	Non	Non	12.7731	-11.6676
350	Feminin	8	4	Elève				Kédougou	Gambie	Yamoussa (thiabekani)	0	Oui		0	Oui	200	Oui	5	2 3	Laver le linge	Oui	2008	0				0				0		0	0	8	Pas de signe	0	.		0	Oui	1 2	Il n’aime pas l’idee			Non	Non	12.4379	-12.2501
644	Masculin	8	4	Elève				Saraya	Falémé	Diakha Madina	0	Oui		0	Oui	500	Oui	4	3 6	Se laver	Oui	2015	Oui	1	Oui	Oui	0				0		0	0	8	Pas de signe	0	.		0	0			0	0	Non	Non	12.7731	-11.6676
234	Feminin	12	4	Elève				Kédougou	Gambie	Mandathiès	0	Oui		0	Oui	1300	Oui	3	3 4	Se laver							0				0		0	0	8	Pas de signe	0	.		0	Oui	2	Il pense que ça pourrait etre douloureux			Non	Oui	12.7179	-12.4828
777	Masculin	29	1	Cultivateur				Kédougou	Gambie	Badian	0	Oui		0	Oui	100	0				Oui	2008	0				0				0		0	0	8	Pas de signe	0	.		0	Oui	1 2	Il n’aime pas l’idee			Non	Non	12.8367	-12.3667
771	Masculin	32	99	Autres			Orpailleur	Kédougou	Gambie	Badian	0	Oui		0	Oui	100	Oui	4	3 4	Se laver	Oui	2008	Oui	2	0						0		0	0	8	Pas de signe	0	.		0	Oui	2	Il pense que ça pourrait etre douloureux			Non	Non	12.8369	-12.3651
905	Masculin	6	4	Elève				Saraya	Falémé	Bambadji	0	Oui		0	Oui	500	Oui	1	3	Se laver	Oui	2015	0				Oui	Tous les jours	Non	Non	0		0	Oui	8	Pas de signe	0	.		0	0			0	0	Non	Non
1021	Feminin	22	1 5	Cultivateur	Ménagère			Saraya	Falémé	Bofeto	0	0	4	Oui	Oui	200	Oui	1	2 3	Laver le linge	Oui	2006	0				Oui	Toutes les semaines	Ne sait pas	Non	0		0	0	8	Pas de signe	0	.		0	0			0	0	Non	Non	12.5442	-11.4481
360	Feminin	9	4	Elève				Kédougou	Gambie	Yamoussa (thiabekani)	0	Oui		0	Oui	200	Oui	3	2 3	Laver le linge	Oui	2008	0				0				0		0	0	8	Pas de signe	0	.		0	Oui	2	Il pense que ça pourrait etre douloureux			Non	Non	12.4379	-12.2502
909	Masculin	19	1	Cultivateur				Saraya	Falémé	Bambadji	0	Oui		0	Oui	500	Oui	3	5	Pêcher	Oui	2015	Oui	1	0		Oui	Tous les jours	Non	Non	0		0	0	8	Pas de signe	0	.		0	0			0	0	Non	Non
608	Masculin	10	4	Elève				Saraya	Falémé	Diakha Madina	0	Oui		0	Oui	500	Oui	3	3	Se laver	Oui	2015	Oui	1	Oui	Oui	0				0		0	0	8	Pas de signe	0	.		0	0			0	0	Non	Non	12.7731	-11.6675
223	Masculin	12	4	Elève				Kédougou	Gambie	Soucouta	0	Oui		0	Oui	400	Oui	1	3 4 7	Se laver	0						0				0		0	0	8	Pas de signe	0	.		0	Oui	1	Il n’aime pas l’idee			Non	Oui
280	Masculin	10	4	Elève				Kédougou	Gambie	Mandathiès	0	Oui		0	Oui	1300	Oui	5	3 4	Se laver	Oui	2014	Oui		0		0				0		0	0	8	Pas de signe	0	.		0	Oui	2	Il pense que ça pourrait etre douloureux			Non	Non	12.7178	-12.4826
868	Feminin	9	4	Elève				Saraya	Falémé	Bambadji	0	Oui		0	Oui	500	Oui	1	3	Se laver	Oui	2015	Oui	1	Oui	Oui	0				0		0	0	8	Pas de signe	0	.		0	0			0	0	Non	Non	12.8207	-11.5
780	Masculin	49	1	Cultivateur				Kédougou	Gambie	Ndjendj Bassiri	0	0	24	0	Oui	800	Oui	3	2 3 5	Laver le linge	Oui	2008	Oui		0		Oui	Moins souvent que tous les mois	Non	Non	0		0	Oui	8	Pas de signe	0	.		0	Oui	2	Il pense que ça pourrait etre douloureux			Non	Oui	12.6903	-12.1981
252	Feminin	5	4	Elève				Kédougou	Gambie	Mandathiès	0	Oui		0	Oui	1300	Oui	4	3 4 6	Se laver							0				0		0	0	8	Pas de signe	0	.		0	Oui	2	Il pense que ça pourrait etre douloureux			Non	Non	12.7178	-12.4828
850	Masculin	12	4	Elève				Saraya	Falémé	Bambadji	0	Oui		0	Oui	500	0				Oui	2015	Oui	2	Oui	Oui	0				0		0	0	8	Pas de signe	0	.		0	0			0	0	Non	Non	12.8207	-11.4999
822	Masculin	30	3	Pêcheur				Kédougou	Gambie	Ndjendj Bassiri	0	0	3	Oui	Oui	800	Oui	1	3 5 7	Se laver	Oui	2008	Oui	3	0		0				0		0	0	8	Pas de signe	0	.		0	0			0	0	Non	Non	12.6904	-12.2021
311	Feminin	30	1	Cultivateur				Kédougou	Gambie	Yamoussa (thiabekani)	0	Oui		0	Oui	200	Oui	5	2 3	Laver le linge	Oui	2008	Oui		0		0				0		0	0	8	Pas de signe	0	.		0	Oui	1 2	Il n’aime pas l’idee			Non	Non	12.4379	-12.2501
116	Masculin	18	99	Autres			Aucune	Kédougou	Gambie	Bamboya	0	Oui		0	Oui	500	Oui	1	3	Se laver	Oui	2014	Oui	1	0		0				0		0	0	8	Pas de signe	0	.		0	Oui	2	Il pense que ça pourrait etre douloureux			Non	Non	12.7819	-12.4746
989	Feminin	16	5	Ménagère				Saraya	Falémé	Diakha Madina	0	Oui		0	Oui	500	Oui	2	1 2 3 7	Laver la vaisselle	Oui	2015	Oui	1	0		0				0		0	Oui	8	Pas de signe	0	.		0	0			0	0	Non	Non	12.7731	-11.6676
177	Feminin	5	99	Autres			Aucune	Kédougou	Gambie	Soucouta	0	Oui		0	Oui	400	Oui	1	3	Se laver	0						0				0		0	0	8	Pas de signe	0	.		0	Oui	2	Il pense que ça pourrait etre douloureux			Non	Non	12.7485	-12.467
379	Masculin	29	99	Autres			Boulanger	Kédougou	Gambie	Yamoussa (thiabekani)	0	Oui		0	Oui	200	Oui	3	3	Se laver	Oui	2008	Oui	4	0		0				0		0	0	8	Pas de signe	0	.		0	0			0	0	Non	Oui	12.4379	-12.2502
185	Feminin	25	5 99	Ménagère	Autres		Orpaillage	Kédougou	Gambie	Soucouta	0	0	7	Oui	Oui	400	Oui	1	1 2 3 4	Laver la vaisselle	0						0				0		0	0	8	Pas de signe	0	.		TDR positif	0			0	0	Non	Oui
169	Feminin	8	4	Elève				Kédougou	Gambie	Soucouta	0	Oui		0	Oui	400	Oui	1	3	Se laver	0						0				0		0	0	8	Pas de signe	0	.		0	Oui	2	Il pense que ça pourrait etre douloureux			Non	Non	12.7485	-12.467
979	Feminin	10	99	Autres			Neant	Saraya	Falémé	Diakha Madina	0	Oui		0	Oui	500	Oui	1	2 3 6	Laver le linge	Oui	2015	Oui	1	Oui	Oui	0				0		0	0	8	Pas de signe	0	.		0	0			0	0	Non	Non	12.773	-11.6676
149	Masculin	13	4	Elève				Kédougou	Gambie	Mandathiès	0	Oui		0	Oui	1300	Oui	2	4	Laver le sable pour la recherche d’or							0				0		0	0	8	Pas de signe	0	.		0	Oui	1 2	Il n’aime pas l’idee			Non	Non	12.7178	-12.4827
748	Masculin	10	4	Elève				Saraya	Falémé	Diakha Madina	0	Oui		0	Oui	500	Oui	1	5	Pêcher	Oui	2015	Oui	1	0		Oui	Tous les jours	Oui	Non	0		0	Oui	8	Pas de signe	0	.		0	0			0	0	Non	Non	12.7731	-11.6675
945	Masculin	6	99	Autres			Aucune	Saraya	Falémé	Bambadji	0	Oui		0	Oui	500	Oui	1	3	Se laver	Oui	2015	0				0				0		0	0	8	Pas de signe	0	.		0	Oui	2	Il pense que ça pourrait etre douloureux			Non	Non
1051	Masculin	7	4	Elève				Saraya	Falémé	Bofeto	0	Oui		0	Oui	200	Oui	1	3 6	Se laver	Oui	2006	0				0				0		0	0	8	Pas de signe	0	.		0	Oui	2	Il pense que ça pourrait etre douloureux			Non	Non	12.5443	-11.4479
693	Feminin	40	5	Ménagère				Kédougou	Gambie	Kabateguenda	0	Oui		0	Oui	200	Oui	1	1 2 3	Laver la vaisselle	Oui	2015	Oui	5	0		0				0		0	0	8	Pas de signe	0	.		0	Oui	2	Il pense que ça pourrait etre douloureux			Non	Non	12.7962	-12.2428
525	Feminin	10	4	Elève				Kédougou	Gambie	Thiancoumalal	0	Oui		0	Oui	500	Oui	1	3	Se laver	Oui	2012	Oui	2	0		0				0		0	0	8	Pas de signe	0	.		0	Oui	2	Il pense que ça pourrait etre douloureux			Non	Non	12.4752	-12.2457
42	Feminin	9	4	Elève				Kédougou	Gambie	Badon	0	Oui		0	Oui	800	Oui	3	3	Se laver	Oui	2015	Oui		Oui	Oui	0				0		0	0	8	Pas de signe	0	.		0	Oui	2	Il pense que ça pourrait etre douloureux			Non	Non	12.9179	-12.3762
986	Feminin	6	4	Elève				Saraya	Falémé	Diakha Madina	0	Oui		0	0						Oui	2015	Oui	1	0		0				0		0	0	8	Pas de signe	0	.		0	0			0	0	Non	Non	12.7731	-11.6676
592	Masculin	10	4	Elève				Saraya	Falémé	Diakha Madina	0	Oui		0	Oui	500	Oui	4	3	Se laver	Oui	2015	Oui	1	Oui	Oui	0				0		0	0	8	Pas de signe	0	.		0	0			0	0	Non	Non	12.7731	-11.6675
827	Masculin	12	4	Elève				Kédougou	Gambie	Ndjendj Bassiri	0	0	0.1	Oui	Oui	800	Oui	1	3	Se laver							0				0		0	0	8	Pas de signe	0	.		0	Oui	2	Il pense que ça pourrait etre douloureux			Non	Non	12.6904	-12.2021
598	Masculin	8	4	Elève				Saraya	Falémé	Diakha Madina	0	Oui		0	Oui	500	Oui	5	3	Se laver	Oui	2015	Oui		Oui	Oui	0				0		0	0	8	Pas de signe	0	.		0	0			0	0	Non	Non	12.7731	-11.6675
635	Feminin	12	4	Elève				Saraya	Falémé	Diakha Madina	0	Oui		0	Oui	500	Oui	3	3	Se laver	Oui	2015	Oui	1	Oui	Oui	0				0		0	0	8	Pas de signe	0	.		0	0			0	0	Non	Non	12.7731	-11.6675
622	Masculin	7	4	Elève				Saraya	Falémé	Diakha Madina	0	Oui		0	Oui	500	Oui	3	3	Se laver	Oui	2015	Oui	1	Oui	Oui	0				0		0	0	8	Pas de signe	0	.		0	0			0	0	Non	Non	12.7732	-11.6676
496	Feminin	9	4	Elève				Kédougou	Gambie	Thiancoumalal	0	Oui		0	Oui	500	Oui	1	3	Se laver	Oui	2012	Oui	3	0		0				0		0	0	8	Pas de signe	0	.		0	Oui	2	Il pense que ça pourrait etre douloureux			Non	Non	12.4752	-12.2457
134	Masculin	69	1	Cultivateur				Kédougou	Gambie	Mandathiès	0	0	36	0	Oui	1300	Oui	3	4	Laver le sable pour la recherche d’or	Oui	2014	Oui		0		0				0		0	0	8	Pas de signe	0	.		0	Oui	1 2	Il n’aime pas l’idee			Non	Non	12.7179	-12.4827
504	Feminin	8	4	Elève				Kédougou	Gambie	Thiancoumalal	0	Oui		0	Oui	500	Oui	1	3	Se laver	Oui	2012	Oui	3	0		0				0		0	0	8	Pas de signe	0	.		0	Oui	2	Il pense que ça pourrait etre douloureux			Non	Non	12.4752	-12.2457
745	Masculin	13	4	Elève				Saraya	Falémé	Diakha Madina	0	Oui		0	Oui	500	Oui	4	3 6	Se laver	Oui	2015	Oui	1	Oui	Oui	0				0		0	0	8	Pas de signe	0	.		0	0			0	0	Non	Non	12.7731	-11.6675
1095	Masculin	11	4	Elève				Saraya	Falémé	Missirah Dantila	0	Oui		0	Oui	70	Oui	4	3	Se laver	Oui	2014	Oui	1	0		0				0		0	0	8	Pas de signe	0	.		0	0			0	0	Non	Non
453	Masculin	69	1	Cultivateur				Kédougou	Gambie	Thiancoumalal	0	0	40	0	Oui	500	Oui	1	3 5 99	Se laver	Oui	2012	Oui	3	0		0				0		0	Oui	8	Pas de signe	0	.		0	0			0	0	Non	Non	12.4753	-12.2457
820	Masculin	30	1	Cultivateur				Kédougou	Gambie	Ndjendj Bassiri	0	Oui		0	Oui	800	Oui	3	99	Autre	Oui	2008	0				0				0		0	0	8	Pas de signe	0	.		0	0			0	0	Non	Non	12.6903	-12.2021
1008	Masculin	36	1	Cultivateur				Saraya	Falémé	Bofeto	0	0	8	Oui	Oui	200	Oui	1	3	Se laver	Oui	2006	Oui		0		Oui	Tous les jours	Ne sait pas	Non	0		0	Oui	8	Pas de signe	0	.		0	0			0	0	Non	Non	12.5442	-11.448
210	Masculin	7	4	Elève				Kédougou	Gambie	Soucouta	0	Oui		0	Oui	400	Oui	1	3	Se laver	0						0				0		0	0	8	Pas de signe	0	.		0	Oui	2	Il pense que ça pourrait etre douloureux			Non	Non	12.7484	-12.467
1164	Feminin	26	5	Ménagère				Saraya	Falémé	Missirah Dantila	0	Oui		0	Oui	70	Oui	1	2 7	Laver le linge	Oui	2015	Oui	1	0		0				0		0	Oui	8	Pas de signe	0	.		0	0			0	0	Non	Non
568	Feminin	12	4	Elève				Saraya	Falémé	Diakha Madina	0	Oui		0	Oui	500	Oui	3	3	Se laver	Oui	2015	0				0				0		0	0	8	Pas de signe	0	.		0	0			0	0	Non	Non	12.7732	-11.6675
481	Masculin	9	4	Elève				Kédougou	Gambie	Thiancoumalal	0	Oui		0	Oui	500	Oui	1	3	Se laver	Oui	2012	Oui	2	0		0				0		0	0	8	Pas de signe	0	.		0	Oui	1 2	Il n’aime pas l’idee			Non	Non	12.4752	-12.2458
680	Masculin	12	4	Elève				Kédougou	Gambie	Kabateguenda	0	Oui		0	Oui	200	Oui	1	3	Se laver	Oui	2015	Oui	2	0		0				0		0	0	8	Pas de signe	0	.		0	Oui	2	Il pense que ça pourrait etre douloureux			Non	Non	12.7961	-12.2427
595	Feminin	6	4	Elève				Saraya	Falémé	Diakha Madina	0	Oui		0	Oui	500	Oui	4	3	Se laver	Oui	2015	Oui	1	0		0				0		0	0	8	Pas de signe	0	.		0	0			0	0	Non	Non	12.7731	-11.6675
454	Masculin	47	1	Cultivateur				Kédougou	Gambie	Thiancoumalal	0	0	35	Oui	Oui	500	Oui	1	99	Autre							0				0		0	Oui	8	Pas de signe	0	.		0	0			0	0	Non	Non	12.4753	-12.2457
548	Feminin	46	5	Ménagère				Saraya	Falémé	Diakha Madina	0	0	16	Oui	Oui	500	0				Oui	2015	Oui	4	0		Oui	Tous les jours	Non	Oui	0		0	Oui	8	Pas de signe	0	.		0	0			0	0	Non	Non	12.7732	-11.6675
470	Masculin	47	1	Cultivateur				Kédougou	Gambie	Thiancoumalal	0	0	12	0	Oui	500	Oui	1	99	Autre	Oui	2012	Oui	2	0		0				0		0	0	8	Pas de signe	0	.		0	Oui	99	Autre que les raisons listées en haut			Non	Non	12.4752	-12.2458
457	Masculin	39	1 99	Cultivateur	Autres		MÃ©canique	Kédougou	Gambie	Thiancoumalal	0	Oui		0	Oui	500	Oui	1	2 99	Laver le linge	Oui	2012	Oui	4	0		0				0		0	0	8	Pas de signe	0	.		0	0			0	0	Non	Non	12.4753	-12.2458
669	Feminin	10	4	Elève				Kédougou	Gambie	Kabateguenda	0	Oui		0	Oui	200	Oui	1	3	Se laver	Oui	2015	Oui	1	0		0				0		0	0	8	Pas de signe	0	.		0	Oui	2	Il pense que ça pourrait etre douloureux			Non	Non	12.7961	-12.2428
934	Masculin	13	1	Cultivateur				Saraya	Falémé	Bambadji	0	0	2	Oui	Oui	500	Oui	3	3	Se laver	Oui	2015	0				Oui	Moins souvent que tous les mois	Ne sait pas	Non	0		0	Oui	8	Pas de signe	0	.		0	Oui	2	Il pense que ça pourrait etre douloureux			Non	Non	12.8209	-11.4997
1013	Feminin	26	5 99	Ménagère	Autres		Orpaillage	Saraya	Falémé	Bofeto	0	0	16	0	Oui	200	Oui	1	2 3 4	Laver le linge	Oui	2006	Oui	2	0		0				0		0	0	8	Pas de signe	0	.		0	0			0	0	Non	Non	12.5444	-11.4483
14	Masculin	9	4	Elève				Kédougou	Gambie	Badon	0	Oui		0	Oui	800	Oui	1	3	Se laver	Oui	2015	Oui		Oui	Oui	0				0		0	0	8	Pas de signe	0	.		0	Oui	2	Il pense que ça pourrait etre douloureux			Non	Non	12.918	-12.3762
284	Masculin	12	4	Elève				Kédougou	Gambie	Mandathiès	0	Oui		0	Oui	1300	Oui	5	3 4 5	Se laver	Oui	2015	Oui		Oui	Oui	0				0		0	0	8	Pas de signe	0	.		0	Oui	1 2	Il n’aime pas l’idee			Non	Non	12.7178	-12.4827
987	Feminin	10	4	Elève				Saraya	Falémé	Diakha Madina	0	Oui		0	Oui	500	Oui	3	3	Se laver	Oui	2015	Oui	1	Oui	Oui	0				0		0	0	8	Pas de signe	0	.		0	Oui	2	Il pense que ça pourrait etre douloureux			Non	Non	12.7731	-11.6676
1063	Masculin	11	4	Elève				Saraya	Falémé	Bofeto	0	Oui		0	Oui	200	Oui	1	2 3	Laver le linge	Oui	2006	0				Oui	Tous les jours	Non	Non	0		0	Oui	8	Pas de signe	0	.		0	0			0	0	Non	Non
227	Masculin	12	4	Elève				Kédougou	Gambie	Soucouta	0	Oui		0	Oui	400	Oui	1	3 4 5	Se laver							0				0		0	0	8	Pas de signe	0	.		0	Oui	2	Il pense que ça pourrait etre douloureux			Non	Non	12.7484	-12.467
392	Masculin	6	4	Elève				Kédougou	Gambie	Yamoussa (thiabekani)	0	Oui		0	Oui	200	Oui	3	3	Se laver	Oui	2008	0				0				0		0	0	8	Pas de signe	0	.		0	Oui	2	Il pense que ça pourrait etre douloureux			Non	Non	12.4379	-12.2501
158	Feminin	8	4	Elève				Kédougou	Gambie	Soucouta	0	Oui		0	Oui	400	Oui	1	3	Se laver	0						0				0		0	0	8	Pas de signe	0	.		0	Oui	2	Il pense que ça pourrait etre douloureux			Non	Non	12.7485	-12.467
805	Feminin	31	1	Cultivateur				Kédougou	Gambie	Ndjendj Bassiri	0	0	7	Oui	Oui	800	Oui	1	2 3 4	Laver le linge	Oui	2008	Oui		0		0				0		0	0	8	Pas de signe	0	.		0	Oui	2	Il pense que ça pourrait etre douloureux			Non	Non	12.6904	-12.2023
109	Masculin	8	4	Elève				Kédougou	Gambie	Bamboya	0	Oui		0	Oui	500	Oui	1	3 4	Se laver	Oui		Oui	2	0		0				0		0	0	8	Pas de signe	0	.		0	Oui	2	Il pense que ça pourrait etre douloureux			Non	Non	12.7819	-12.4746
343	Masculin	11	4	Elève				Kédougou	Gambie	Yamoussa (thiabekani)	0	Oui		0	Oui	200	Oui	1	3	Se laver	Oui	2008	0				0				0		0	0	8	Pas de signe	0	.		0	Oui	1 2	Il n’aime pas l’idee			Non	Non	12.4379	-12.2501
672	Feminin	12	4	Elève				Kédougou	Gambie	Kabateguenda	0	Oui		0	Oui	200	Oui	1	2 3	Laver le linge	Oui	2015	Oui	2	0		0				0		0	0	8	Pas de signe	0	.		0	Oui	2	Il pense que ça pourrait etre douloureux			Non	Non	12.7961	-12.2429
264	Masculin	5	4	Elève				Kédougou	Gambie	Mandathiès	0	Oui		0	Oui	1300	Oui	4	4 6	Laver le sable pour la recherche d’or							0				0		0	0	8	Pas de signe	0	.		0	Oui	2	Il pense que ça pourrait etre douloureux			Non	Non	12.7178	-12.4827
904	Masculin	6	4	Elève				Saraya	Falémé	Bambadji	0	Oui		0	Oui	500	Oui	1	3	Se laver	Oui	2015					0				0		0	0	8	Pas de signe	0	.		0	0			0	0	Non	Non
428	Feminin	38	5 99	Ménagère	Autres		Orpaillage	Kédougou	Gambie	Soucouta	0	0	1	Oui	Oui	400	Oui	1	1 2 3 4	Laver la vaisselle	0						0				0		0	0	8	Pas de signe	0	.		0	Oui	2	Il pense que ça pourrait etre douloureux			Non	Oui	12.7484	-12.467
1059	Masculin	7	4	Elève				Saraya	Falémé	Bofeto	0	Oui		0	Oui	200	Oui	1	3 6	Se laver	Oui	2006	0				0				0		0	0	8	Pas de signe	0	.		0	Oui	2	Il pense que ça pourrait etre douloureux			Non	Non	12.5442	-11.4479
1178	Feminin	10	4	Elève				Saraya	Falémé	Missirah Dantila	0	Oui		0	Oui	70	Oui	1	2 3	Laver le linge	Oui	2015	Oui	1	0		0				0		0	0	8	Pas de signe	0	.		0	Oui	2	Il pense que ça pourrait etre douloureux			Non	Non
784	Masculin	37	1	Cultivateur				Kédougou	Gambie	Ndjendj Bassiri	0	0	24	0	Oui	800	Oui	4	2 3 4	Laver le linge	Oui	2008	Oui		0		0				0		0	0	8	Pas de signe	0	.		0	Oui	2	Il pense que ça pourrait etre douloureux			Non	Non	12.6901	-12.2006
1191	Feminin	12	4	Elève				Saraya	Koîlakabé	Missirah Dantila	0	Oui		0	Oui	70	Oui	1	1 2 3 7	Laver la vaisselle	Oui	2015	Oui	1	Oui	Oui	0				0		0	0	8	Pas de signe	0	.		0	Oui	2	Il pense que ça pourrait etre douloureux			Non	Non	12.5051	-11.689
498	Feminin	5	99	Autres			Aucune	Kédougou	Gambie	Thiancoumalal	0	Oui		0	Oui	500	Oui	1	3	Se laver	Oui	2012	Oui	2	0		0				0		0	0	8	Pas de signe	0	.		0	Oui	2	Il pense que ça pourrait etre douloureux			Non	Non	12.4753	-12.2458
49	Masculin	62	1 2	Cultivateur	Commerçant			Kédougou	Gambie	Bamboya	0	0	30	0	Oui	500	Oui	1	99	Autre	Oui	2014	Oui		0		0				0		0	Oui	8	Pas de signe	0	.		0	Oui	1	Il n’aime pas l’idee			Non	Non	12.7819	-12.4746
676	Masculin	12	4	Elève				Kédougou	Gambie	Kabateguenda	0	Oui		0	Oui	200	Oui	1	3	Se laver	Oui	2015	Oui	2	0		0				0		0	0	8	Pas de signe	0	.		0	Oui	2	Il pense que ça pourrait etre douloureux			Non	Non	12.7961	-12.2427
545	Masculin	6	4	Elève				Kédougou	Gambie	Kabateguenda	0	Oui		0	Oui	200	Oui	1	3	Se laver	Oui	2015	Oui	1	0		0				0		0	0	8	Pas de signe	0	.		0	Oui	2	Il pense que ça pourrait etre douloureux			Non	Non	12.7961	-12.2428
456	Masculin	50	1	Cultivateur				Kédougou	Gambie	Thiancoumalal	0	Oui		0	Oui	500	Oui	2	99	Autre	Oui	2012	0				0				0		0	Oui	8	Pas de signe	0	.		0	0			0	0	Non	Non	12.4752	-12.2457
889	Masculin	9	4	Elève				Saraya	Falémé	Bambadji	0	Oui		0	Oui	500	Oui	1	3	Se laver	Oui	2015	Oui	1	0		0				0		0	0	8	Pas de signe	0	.		0	0			0	0	Non	Non
1197	Masculin	12	4	Elève				Saraya	Koîlakabé	Missirah Dantila	0	Oui		0	Oui	70	Oui	1	3 6 7	Se laver	Oui	2015	Oui	1	Oui	Oui	0				0		0	0	8	Pas de signe	0	.		0	Oui	2	Il pense que ça pourrait etre douloureux			Non	Non	12.5051	-11.6891
947	Feminin	35	5	Ménagère				Saraya	Falémé	Bofeto	0	Oui		0	Oui	200	Oui	1	2	Laver le linge	Oui	2006	Oui	4	0		0				0		0	Oui	8	Pas de signe	0	.		0	Oui	2	Il pense que ça pourrait etre douloureux			Non	Non	12.5443	-11.4482
917	Feminin	8	4	Elève				Saraya	Falémé	Bambadji	0	Oui		0	Oui	500	Oui	1	3 6	Se laver	Oui	2015	Oui	1	Oui	Oui	0				0		0	0	8	Pas de signe	0	.		0	0			0	0	Non	Non	12.8207	-11.4998
744	Feminin	7	99	Autres			Aucune	Saraya	Falémé	Diakha Madina	0	Oui		0	Oui	500	0				Oui	2015	0				0				0		0	0	8	Pas de signe	0	.		0	0			0	0	Non	Non	12.7731	-11.6675
1086	Masculin	11	4	Elève				Saraya	Falémé	Missirah Dantila	0	Oui		0	Oui	70	0				Oui	2015	Oui	2	0		0				0		0	0	8	Pas de signe	0	.		0	0			0	0	Non	Non	12.505	-11.6893
877	Feminin	12	5	Ménagère				Saraya	Falémé	Bambadji	0	Oui		0	Oui	500	Oui	1	1 2 3	Laver la vaisselle	Oui	2015	0				0				0		0	0	8	Pas de signe	0	.		0	0			0	0	Non	Non
703	Masculin	38	99	Autres			Orpailleur	Kédougou	Gambie	Kabateguenda	0	Oui		Oui	Oui	200	Oui	5	99	Autre	Oui	2015	Oui	2	0		0				0		0	Oui	8	Pas de signe	0	.		0	0			0	0	Non	Non	12.7962	-12.2428
157	Feminin	8	4	Elève				Kédougou	Gambie	Soucouta	0	Oui		0	Oui	400	Oui	1	3	Se laver	0						0				0		0	0	8	Pas de signe	0	.		0	Oui	2	Il pense que ça pourrait etre douloureux			Non	Non	12.7485	-12.467
1145	Feminin	12	4	Elève				Saraya	Koîlakabé	Missirah Dantila	0	Oui		0	Oui	70	Oui	1	1 2 3 7	Laver la vaisselle							Oui	Toutes les semaines	Ne sait pas	Non	0		0	0	8	Pas de signe	0	.		0	Oui	2	Il pense que ça pourrait etre douloureux			Non	Non	12.5051	-11.6892
67	Masculin	18	1	Cultivateur				Kédougou	Gambie	Bamboya	0	0	16	0	Oui	500	Oui	2	3	Se laver	Oui	2014	Oui	1	0		0				0		0	0	8	Pas de signe	0	.		0	Oui	1 2	Il n’aime pas l’idee			Non	Non	12.7819	-12.4747
172	Masculin	5	4	Elève				Kédougou	Gambie	Soucouta	0	Oui		0	Oui	400	Oui	1	3	Se laver	0						0				0		0	0	8	Pas de signe	0	.		0	Oui	2	Il pense que ça pourrait etre douloureux			Non	Non	12.7486	-12.4671
1136	Feminin	8	4	Elève				Saraya	Koîlakabé	Missirah Dantila	0	Oui		0	Oui	70	Oui	1	2 3 6	Laver le linge	Oui	2015	Oui	1	Oui	Oui	Oui	Tous les jours	Ne sait pas	Non	0		0	0	8	Pas de signe	0	.		0	0			0	0	Non	Non	12.5051	-11.6892
1058	Masculin	7	4	Elève				Saraya	Falémé	Bofeto	0	Oui		0	Oui	200	Oui	1	3 6	Se laver	Oui	2006	0				0				0		0	0	8	Pas de signe	0	.		0	Oui	2	Il pense que ça pourrait etre douloureux			Non	Non	12.5442	-11.448
1011	Feminin	30	1	Cultivateur				Saraya	Falémé	Bofeto	0	Oui		0	Oui	200	Oui	1	2 3	Laver le linge	Oui	2006	0				Oui	Moins souvent que tous les mois	Ne sait pas	Non	0		0	0	8	Pas de signe	0	.		TDR positif	0			0	0	Non	Non	12.5442	-11.448
793	Masculin	9	4	Elève				Kédougou	Gambie	Ndjendj Bassiri	0	Oui		0	Oui	800	0				Oui	2008	Oui	1	0		0				0		0	0	8	Pas de signe	0	.		0	Oui	2	Il pense que ça pourrait etre douloureux			Non	Non	12.6904	-12.2022
173	Masculin	5	99	Autres			Aucune	Kédougou	Gambie	Soucouta	0	Oui		0	Oui	400	Oui	1	3	Se laver	0						0				0		0	0	8	Pas de signe	0	.		0	Oui	99	Autre que les raisons listées en haut			Non	Non	12.7485	-12.467
1094	Masculin	9	4	Elève				Saraya	Falémé	Missirah Dantila	0	Oui		0	Oui	70	Oui	1	3	Se laver	Oui	2015	Oui	1	0		0				0		0	0	8	Pas de signe	0	.		0	Oui	2	Il pense que ça pourrait etre douloureux			Non	Oui
339	Feminin	10	4	Elève				Kédougou	Gambie	Yamoussa (thiabekani)	0	Oui		0	Oui	200	Oui	3	2 3	Laver le linge	Oui	2008	0				0				0		0	0	8	Pas de signe	0	.		0	Oui	2	Il pense que ça pourrait etre douloureux			Non	Oui	12.4379	-12.2502
144	Feminin	59	1	Cultivateur				Kédougou	Gambie	Mandathiès	0	0	2.7	0	Oui	1300	Oui	1	2	Laver le linge	Oui	2014	Oui		0		Oui	Tous les jours	Non	Oui	0		Oui	0	8	Pas de signe	0	.		0	Oui	1	Il n’aime pas l’idee			Non	Non	12.7179	-12.4827
1160	Feminin	6	4	Elève				Saraya	Falémé	Missirah Dantila	0	Oui		0	Oui	70	Oui	1	3	Se laver	Oui	2015	Oui	1	0		0				0		0	0	8	Pas de signe	0	.		0	Oui	1	Il n’aime pas l’idee			Non	Non
187	Feminin	5	99	Autres			Aucune	Kédougou	Gambie	Soucouta	0	Oui		0	Oui	400	Oui	1	3	Se laver	0						0				0		0	0	8	Pas de signe	0	.		0	Oui	2	Il pense que ça pourrait etre douloureux			Non	Non	12.7486	-12.4671
719	Feminin	26	5	Ménagère				Kédougou	Gambie	Kabateguenda	0	0	3	Oui	Oui	200	Oui	1	1 2 3 4	Laver la vaisselle	Oui	2015	Oui	2	0		Oui	Tous les jours	Non	Non	0		0	0	8	Pas de signe	0	.		0	Oui	1	Il n’aime pas l’idee			Non	Non	12.7961	-12.2429
35	Masculin	16	4	Elève				Kédougou	Gambie	Badon	0	Oui		0	Oui	800	Oui	3	3	Se laver							0				0		0	0	8	Pas de signe	0	.		0	Oui	2	Il pense que ça pourrait etre douloureux			Non	Non	12.9179	-12.3763
168	Masculin	8	4	Elève				Kédougou	Gambie	Soucouta	0	Oui		0	Oui	400	Oui	1	3	Se laver	0						0				0		0	0	8	Pas de signe	0	.		0	Oui	2	Il pense que ça pourrait etre douloureux			Non	Non	12.7485	-12.4671
307	Feminin	39	5	Ménagère				Kédougou	Gambie	Yamoussa (thiabekani)	0	Oui		0	Oui	200	Oui	3	2	Laver le linge	Oui	2008	Oui		0		0				0		0	0	8	Pas de signe	0	.		0	Oui	2	Il pense que ça pourrait etre douloureux			Non	Non	12.438	-12.2502
290	Masculin	8	4	Elève				Kédougou	Gambie	Mandathiès	0	Oui		0	Oui	1300	Oui	3	3 4	Se laver							0				0		0	0	8	Pas de signe	0	.		0	Oui	2	Il pense que ça pourrait etre douloureux			Non	Oui	12.7179	-12.4825
623	Masculin	6	4	Elève				Saraya	Falémé	Diakha Madina	0	Oui		0	Oui	500	Oui	1	3	Se laver	Oui	2015	0				0				0		0	0	8	Pas de signe	0	.		0	0			0	0	Non	Non	12.7731	-11.6676
1001	Masculin	47	1	Cultivateur				Saraya	Falémé	Bofeto	0	Oui		Oui	Oui	200	Oui	1	3 99	Se laver	Oui	2006	Oui	4	0		Oui	Moins souvent que tous les mois	Non	Non	0		0	0	8	Pas de signe	0	.		0	0			0	0	Non	Non	12.5443	-11.4482
993	Masculin	14	4	Elève				Saraya	Falémé	Diakha Madina	0	Oui		0	Oui	500	Oui	2	3	Se laver	Oui	2015	Oui	1	Oui	Oui	0				0		0	0	8	Pas de signe	0	.		0	0			0	0	Non	Non	12.7731	-11.6676
1032	Feminin	10	4	Elève				Saraya	Falémé	Bofeto	0	Oui		0	Oui	200	Oui	1	2 3 4	Laver le linge	0						Oui	Tous les jours	Non	Non	0		0	Oui	8	Pas de signe	0	.		0	0			0	0	Non	Non
465	Feminin	40	1 5	Cultivateur	Ménagère			Kédougou	Gambie	Thiancoumalal	0	0	30	Oui	Oui	500	Oui	3	2	Laver le linge	Oui	2012	Oui	5	0		0				0		0	0	8	Pas de signe	0	.		0	0			0	0	Non	Non	12.4752	-12.2457
575	Feminin	66	5	Ménagère				Saraya	Falémé	Diakha Madina	0	Oui		0	Oui	500	0				Oui	2015	0				0				0		0	0	8	Pas de signe	0	.		0	Oui	1	Il n’aime pas l’idee			Non	Non	12.7732	-11.6675
725	Feminin	65	5	Ménagère				Kédougou	Gambie	Kabateguenda	0	Oui		0	Oui	200	Oui	1	2 3 99	Laver le linge	Oui	2015	Oui	5	0		0				0		0	0	8	Pas de signe	0	.		0	Oui	1	Il n’aime pas l’idee			Non	Non	12.7961	-12.2429
709	Masculin	50	1	Cultivateur				Kédougou	Gambie	Kabateguenda	0	Oui		0	Oui	200	Oui	1	3 4	Se laver	Oui	2015	Oui	5	0		Oui	Tous les jours	Non	Oui	0		0	Oui	8	Pas de signe	0	.		0	0			0	0	Non	Oui	12.7961	-12.2428
557	Feminin	8	4	Elève				Saraya	Falémé	Diakha Madina	0	Oui		0	Oui	500	0				Oui	2015	Oui	1	Oui	Oui	0				0		0	0	8	Pas de signe	0	.		0	0			0	0	Non	Non	12.7731	-11.6676
1066	Feminin	11	4	Elève				Saraya	Falémé	Bofeto	0	Oui		0	Oui	200	Oui	1	3 6	Se laver	Oui	2006	0				0				0		0	0	8	Pas de signe	0	.		0	Oui	2	Il pense que ça pourrait etre douloureux			Non	Non	12.5441	-11.448
597	Masculin	11	4	Elève				Saraya	Falémé	Diakha Madina	0	Oui		0	Oui	500	Oui	3	3 5	Se laver	Oui	2015	Oui	1	Oui	Oui	0				0		0	0	8	Pas de signe	0	.		0	0			0	0	Non	Non	12.7731	-11.6676
829	Masculin	46	99	Autres			Asc	Kédougou	Gambie	Ndjendj Bassiri	0	0	24	0	Oui	800	Oui	4	3	Se laver	Oui	2008	Oui	3	0		0				0		0	Oui	8	Pas de signe	0	.		TDR positif	Oui	3	Il pense que ça pourrait lui prendre du temps			Non	Non	12.6903	-12.2022
368	Feminin	9	4	Elève				Kédougou	Gambie	Yamoussa (thiabekani)	0	Oui		0	Oui	200	Oui	3	2 3	Laver le linge	Oui	2008	0				0				0		0	0	8	Pas de signe	0	.		0	Oui	2	Il pense que ça pourrait etre douloureux			Non	Non	12.4379	-12.2502
625	Masculin	6	4	Elève				Saraya	Falémé	Diakha Madina	0	Oui		0	Oui	500	Oui	1	3	Se laver	Oui	2015	0				0				0		0	0	8	Pas de signe	0	.		0	0			0	0	Non	Non	12.7732	-11.6676
1158	Feminin	70	1	Cultivateur				Saraya	Falémé	Missirah Dantila	0	Oui		0	Oui	70	Oui	3	7	Boire l’eau	Oui	2015	Oui	1	0		0				0		0	0	8	Pas de signe	0	.		0	0			0	0	Non	Non
696	Feminin	35	5	Ménagère				Kédougou	Gambie	Kabateguenda	0	Oui		0	Oui	200	Oui	1	1 2 3 4	Laver la vaisselle	Oui	2015	Oui	4	0		0				0		0	0	8	Pas de signe	0	.		0	Oui	2	Il pense que ça pourrait etre douloureux			Non	Non	12.7961	-12.2427
259	Masculin	8	4	Elève				Kédougou	Gambie	Mandathiès	0	Oui		0	Oui	1300	Oui	5	3 4	Se laver	Oui	2014	Oui	1	0		0				0		0	0	8	Pas de signe	0	.		0	Oui	1 2	Il n’aime pas l’idee			Non	Non	12.7178	-12.4827
890	Feminin	6	4	Elève				Saraya	Falémé	Bambadji	0	Oui		0	Oui	500	Oui	1	2 3	Laver le linge	Oui	2015	Oui	1	0		Oui	Moins souvent que tous les mois	Non	Non	0		0	Oui	8	Pas de signe	0	.		0	0			0	0	Non	Non
981	Masculin	11	4	Elève				Saraya	Falémé	Diakha Madina	0	0	2	0	Oui	500	Oui	2	3	Se laver	Oui	2015	Oui	1	Oui	Oui	0				0		0	0	8	Pas de signe	0	.		0	0			0	0	Non	Non	12.7731	-11.6676
855	Masculin	12	4	Elève				Saraya	Falémé	Bambadji	0	Oui		0	Oui	500	Oui	1	3	Se laver	Oui	2015	Oui	1	Oui	Oui	0				0		0	0	8	Pas de signe	0	.		0	0			0	0	Non	Non	12.8207	-11.4999
44	Feminin	22	5	Ménagère				Kédougou	Gambie	Badon	0	Oui		Oui	Oui	100	Oui	1	2	Laver le linge	Oui	2015	Oui	1	Oui	Oui	0				0		0	0	8	Pas de signe	0	.		0	Oui	2	Il pense que ça pourrait etre douloureux			Non	Non	12.918	-12.3761
1065	Feminin	11	4	Elève				Saraya	Falémé	Bofeto	0	Oui		0	Oui	200	Oui	1	3 6	Se laver	Oui	2006	0				0				0		0	0	8	Pas de signe	0	.		0	0			0	0	Non	Non	12.5442	-11.448
558	Feminin	10	4	Elève				Saraya	Falémé	Diakha Madina	0	Oui		0	Oui	500	Oui	3	2	Laver le linge	Oui	2015	Oui	1	0		0				0		0	0	8	Pas de signe	0	.		0	0			0	0	Non	Non	12.7731	-11.6676
886	Masculin	9	4	Elève				Saraya	Falémé	Bambadji	0	Oui		0	Oui	500	Oui	1	3 6	Se laver	Oui	2015	Oui	1	Oui	Oui	0				0		0	0	8	Pas de signe	0	.		0	0			0	0	Non	Non	12.8208	-11.5
560	Feminin	8	4	Elève				Saraya	Falémé	Diakha Madina	0	Oui		0	0						Oui	2015	Oui	1	Oui	Oui	0				0		0	0	8	Pas de signe	0	.		0	0			0	0	Non	Non	12.7731	-11.6675
500	Masculin	10	4	Elève				Kédougou	Gambie	Thiancoumalal	0	Oui		0	Oui	500	Oui	1	3	Se laver	Oui	2012	Oui	2	0		0				0		0	0	8	Pas de signe	0	.		0	Oui	2	Il pense que ça pourrait etre douloureux			Non	Non	12.4753	-12.2458
1143	Feminin	11	4	Elève				Saraya	Koîlakabé	Missirah Dantila	0	Oui		0	Oui	70	Oui	1	2 3 6	Laver le linge	Oui	2015					0				0		0	0	8	Pas de signe	0	.		0	Oui	2	Il pense que ça pourrait etre douloureux			Non	Non	12.505	-11.689
51	Feminin	49	1	Cultivateur				Kédougou	Gambie	Bamboya	0	0	30	0	Oui	500	Oui	3	99	Autre	Oui	2014	Oui		0		Oui	Tous les jours	Non	Oui	0		0	Oui	8	Pas de signe	0	.		TDR positif	0			0	0	Non	Non	12.7819	-12.4747
407	Masculin	39	1	Cultivateur				Kédougou	Gambie	Yamoussa (thiabekani)	0	Oui		0	Oui	200	Oui	5	3	Se laver	Oui	2008	Oui		0		0				0		0	0	8	Pas de signe	0	.		0	Oui	1 2 3	Il n’aime pas l’idee			Non	Oui	12.4379	-12.2501
102	Feminin	15	4	Elève				Kédougou	Gambie	Bamboya	0	Oui		0	Oui	500	Oui	4	2 3	Laver le linge	Oui	2014	Oui	1	0		0				0		0	0	8	Pas de signe	0	.		0	Oui	1 2	Il n’aime pas l’idee			Non	Oui	12.7819	-12.4747
161	Masculin	8	4	Elève				Kédougou	Gambie	Soucouta	0	Oui		0	Oui	400	Oui	1	3	Se laver	0						0				0		0	0	8	Pas de signe	0	.		0	Oui	2	Il pense que ça pourrait etre douloureux			Non	Non	12.7485	-12.467
89	Feminin	50	1 5 99	Cultivateur	Ménagère	Autres	L'averse d'or	Kédougou	Gambie	Bamboya	0	0	22	0	Oui	500	Oui	1	4	Laver le sable pour la recherche d’or	Oui	2014	Oui	4	0		Oui	Tous les jours	Oui	Oui	0		0	Oui	8	Pas de signe	0	.		0	Oui	2	Il pense que ça pourrait etre douloureux			Non	Non	12.7819	-12.4747
1098	Masculin	12	4	Elève				Saraya	Falémé	Missirah Dantila	0	Oui		0	Oui	70	Oui	1	3	Se laver	Oui	2015	Oui	1	0		0				0		0	0	8	Pas de signe	0	.		0	Oui	99	Autre que les raisons listées en haut			Non	Non
248	Feminin	5	4	Elève				Kédougou	Gambie	Mandathiès	0	Oui		0	Oui	1300	Oui	3	3 4 6	Se laver							0				0		0	0	8	Pas de signe	0	.		0	Oui	2	Il pense que ça pourrait etre douloureux			Non	Non	12.7178	-12.4828
21	Masculin	9	4	Elève				Kédougou	Gambie	Badon	0	Oui		0	Oui	800	Oui	2	3	Se laver	Oui		Oui	1	Oui	Oui	Oui	Tous les jours	Non	Non	0		Oui	0	8	Pas de signe	0	.		0	Oui	2	Il pense que ça pourrait etre douloureux			Non	Non	12.918	-12.3762
651	Masculin	6	4	Elève				Kédougou	Gambie	Kabateguenda	0	Oui		0	Oui	200	Oui	1	3	Se laver	Oui	2014	Oui	1	0		0				0		0	0	8	Pas de signe	0	.		0	Oui	2	Il pense que ça pourrait etre douloureux			Non	Non	12.796	-12.2427
1131	Masculin	7	4	Elève				Saraya	Koîlakabé	Missirah Dantila	0	Oui		0	Oui	70	Oui	1	3 6 7	Se laver	Oui	2015	Oui	1	Oui	Oui	0				0		0	0	8	Pas de signe	0	.		0	0			0	0	Non	Non	12.5051	-11.6891
1189	Feminin	11	4	Elève				Saraya	Koîlakabé	Missirah Dantila	0	Oui		0	Oui	70	Oui	1	2 3 7	Laver le linge	Oui	2015					Oui	Tous les mois	Ne sait pas	Non	0		0	0	8	Pas de signe	0	.		0	Oui	2	Il pense que ça pourrait etre douloureux			Non	Oui	12.5051	-11.6891
361	Feminin	24	1 5	Cultivateur	Ménagère			Kédougou	Gambie	Yamoussa (thiabekani)	0	0	9	Oui	Oui	200	Oui	1	2 3	Laver le linge	Oui	2008	Oui	2	0		0				0		0	0	8	Pas de signe	0	.		0	Oui	1 2	Il n’aime pas l’idee			Non	Non	12.4379	-12.2501
990	Feminin	19	5	Ménagère				Saraya	Falémé	Diakha Madina	0	Oui		0	Oui	500	Oui	2	2	Laver le linge	Oui	2015	Oui	1	0		0				0		0	Oui	8	Pas de signe	0	.		0	0			0	0	Non	Non	12.7731	-11.6676
641	Masculin	87	99	Autres			Marabout	Saraya	Falémé	Diakha Madina	0	0	87	0	Oui	500	0				Oui	2015	Oui		Oui		0				0		0	Oui	8	Pas de signe	0	.		0	Oui	1 99	Il n’aime pas l’idee			Non	Non	12.7732	-11.6675
695	Masculin	61	1	Cultivateur				Kédougou	Gambie	Kabateguenda	0	Oui		0	Oui	200	Oui	1	3 4	Se laver	Oui	2015	Oui	5	0		0				0		0	Oui	8	Pas de signe	0	.		0	Oui	2	Il pense que ça pourrait etre douloureux			Non	Non	12.7961	-12.2428
1200	Masculin	12	4	Elève				Saraya	Falémé	Missirah Dantila	0	Oui		0	Oui	70	Oui	1	3	Se laver	Oui	2015	Oui	1	0		0				0		0	0	8	Pas de signe	0	.		0	Oui	2	Il pense que ça pourrait etre douloureux			Non	Non
238	Feminin	8	4	Elève				Kédougou	Gambie	Mandathiès	0	Oui		0	Oui	1300	Oui	3	3 4	Se laver							0				0		0	0	8	Pas de signe	0	.		0	Oui	2	Il pense que ça pourrait etre douloureux			Non	Oui	12.7178	-12.4827
505	Masculin	10	4	Elève				Kédougou	Gambie	Thiancoumalal	0	Oui		0	Oui	500	Oui	1	3	Se laver	Oui	2012	Oui	2	0		0				0		0	0	8	Pas de signe	0	.		0	Oui	2	Il pense que ça pourrait etre douloureux			Non	Non	12.4752	-12.2458
636	Feminin	9	4	Elève				Saraya	Falémé	Diakha Madina	0	Oui		0	Oui	500	Oui	4	3 6	Se laver	Oui	2015	Oui	1	Oui	Oui	0				0		0	0	8	Pas de signe	0	.		0	0			0	0	Non	Non	12.7731	-11.6675
577	Feminin	60	5	Ménagère				Saraya	Falémé	Diakha Madina	0	Oui		0	Oui	500	0				Oui	2015	0				Oui	Tous les jours	Ne sait pas	Oui	0		0	Oui	8	Pas de signe	0	.		0	0			0	0	Non	Non	12.7731	-11.6675
984	Feminin	6	4	Elève				Saraya	Falémé	Diakha Madina	0	Oui		0	Oui	500	Oui	3	3	Se laver	Oui	2015	Oui	1	0		0				0		0	0	8	Pas de signe	0	.		0	0			0	0	Non	Non	12.7731	-11.6675
907	Feminin	10	4	Elève				Saraya	Falémé	Bambadji	0	Oui		0	Oui	500	Oui	1	2 3	Laver le linge	Oui	2015	Oui	1	0		Oui	Tous les jours	Non	Non	0		0	Oui	8	Pas de signe	0	.		0	0			0	0	Non	Non
344	Masculin	12	4	Elève				Kédougou	Gambie	Yamoussa (thiabekani)	0	Oui		0	Oui	200	Oui	4	3	Se laver	Oui	2008	0				0				0		0	0	8	Pas de signe	0	.		0	Oui	1 2	Il n’aime pas l’idee			Non	Non	12.4379	-12.2501
880	Masculin	9	4	Elève				Saraya	Falémé	Bambadji	0	Oui		0	Oui	500	Oui	4	3 6	Se laver	Oui	2015	Oui	1	Oui	Oui	0				0		0	0	8	Pas de signe	0	.		0	0			0	0	Non	Non	12.8206	-11.5
626	Masculin	11	4	Elève				Saraya	Falémé	Diakha Madina	0	Oui		0	Oui	500	Oui	4	3	Se laver	Oui	2015	0				0				0		0	0	8	Pas de signe	0	.		0	0			0	0	Non	Non	12.7731	-11.6676
1047	Feminin	7	4	Elève				Saraya	Falémé	Bofeto	0	Oui		0	Oui	200	Oui	1	3 6	Se laver	Oui	2006	0				0				0		0	0	8	Pas de signe	0	.		0	Oui	2	Il pense que ça pourrait etre douloureux			Non	Non	12.5442	-11.448
493	Masculin	10	4	Elève				Kédougou	Gambie	Thiancoumalal	0	Oui		0	Oui	500	Oui	1	3	Se laver	Oui	2012	Oui	2	0		0				0		0	0	8	Pas de signe	0	.		0	Oui	2	Il pense que ça pourrait etre douloureux			Non	Non	12.4752	-12.2458
1184	Feminin	13	4	Elève				Saraya	Falémé	Missirah Dantila	0	Oui		0	Oui	70	Oui	1	3	Se laver	Oui	2015	Oui	1	0		0				0		0	0	8	Pas de signe	0	.		0	Oui	2	Il pense que ça pourrait etre douloureux			Non	Non
524	Masculin	8	4	Elève				Kédougou	Gambie	Thiancoumalal	0	Oui		0	Oui	500	Oui	1	3	Se laver	Oui	2012	Oui	2	0		0				0		0	0	8	Pas de signe	0	.		0	Oui	2	Il pense que ça pourrait etre douloureux			Non	Non	12.4753	-12.2457
834	Masculin	12	4	Elève				Saraya	Falémé	Bambadji	0	Oui		0	Oui	500	Oui	4	3	Se laver	Oui	2015	Oui	1	Oui	Oui	0				0		0	0	8	Pas de signe	0	.		0	0			0	0	Non	Non	12.8208	-11.4999
127	Masculin	7	4	Elève				Kédougou	Gambie	Mandathiès	0	Oui		0	Oui	1300	Oui	5	3 4	Se laver	Oui	2014	Oui	1	0		Oui	Moins souvent que tous les mois	Ne sait pas	Oui	0		0	0	8	Pas de signe	0	.		0	Oui	1 2	Il n’aime pas l’idee			Non	Non	12.7179	-12.4827
896	Feminin	7	4	Elève				Saraya	Falémé	Bambadji	0	Oui		0	Oui	500	Oui	1	1 2 3	Laver la vaisselle	Oui	2015	Oui	1	0		0				0		0	Oui	8	Pas de signe	0	.		0	0			0	0	Non	Non
1188	Masculin	26	1	Cultivateur				Saraya	Falémé	Missirah Dantila	0	Oui		0	Oui	70	0				Oui	2015	Oui	1	0		0				0		0	Oui	8	Pas de signe	0	.		0	Oui	2	Il pense que ça pourrait etre douloureux			Non	Non
1122	Feminin	20	5	Ménagère				Saraya	Falémé	Missirah Dantila	0	Oui		0	Oui	70	Oui	3	2 3	Laver le linge	Oui	2015	Oui	1	0		0				0		0	0	8	Pas de signe	0	.		0	0			0	0	Non	Non	12.5051	-11.6894
55	Masculin	54	1 99	Cultivateur	Autres		Orpaillage	Kédougou	Gambie	Bamboya	0	0	25	0	Oui	500	Oui	1	99	Autre	Oui	2014	Oui	2	0		Oui	Moins souvent que tous les mois	Ne sait pas	Oui	0		0	0	8	Pas de signe	0	.		0	Oui	1	Il n’aime pas l’idee			Non	Non	12.7819	-12.4747
324	Masculin	9	4	Elève				Kédougou	Gambie	Yamoussa (thiabekani)	0	Oui		0	Oui	200	Oui	2	3 6	Se laver	Oui	2008	0				0				0		0	0	8	Pas de signe	0	.		0	Oui	2	Il pense que ça pourrait etre douloureux			Non	Oui	12.4379	-12.2502
1175	Masculin	6	4	Elève				Saraya	Falémé	Missirah Dantila	0	Oui		0	Oui	70	Oui	1	3	Se laver	0						0				0		0	0	8	Pas de signe	0	.		0	Oui	2	Il pense que ça pourrait etre douloureux			Non	Non
758	Feminin	34	1	Cultivateur				Kédougou	Gambie	Badian	0	Oui		0	Oui	100	Oui	1	2 3 4	Laver le linge	Oui	2008	Oui	3	0		0				0		0	0	8	Pas de signe	0	.		0	Oui	1 2	Il n’aime pas l’idee			Non	Non	12.8369	-12.3672
511	Feminin	30	5	Ménagère				Kédougou	Gambie	Thiancoumalal	0	Oui		Oui	Oui	500	Oui	5	2	Laver le linge	Oui	2012	Oui	3	0		0				0		0		8	Pas de signe	0	.		0	Oui	2	Il pense que ça pourrait etre douloureux			Non	Non	12.4752	-12.2458
571	Feminin	17	5	Ménagère				Saraya	Falémé	Diakha Madina	0	Oui		0	Oui	500	Oui	3	2	Laver le linge	Oui	2015	0				0				0		0	0	8	Pas de signe	0	.		0	0			0	0	Non	Non	12.7731	-11.6675
1057	Masculin	7	4	Elève				Saraya	Falémé	Bofeto	0	Oui		0	Oui	200	Oui	1	3	Se laver	Oui	2006	0				0				0		0	0	8	Pas de signe	0	.		0	Oui	2	Il pense que ça pourrait etre douloureux			Non	Non
204	Feminin	8	99	Autres			Aucune	Kédougou	Gambie	Soucouta	0	Oui		0	Oui	400	Oui	1	3	Se laver	0						0				0		0	0	8	Pas de signe	0	.		0	Oui	2	Il pense que ça pourrait etre douloureux			Non	Non	12.7486	-12.4671
258	Masculin	11	4	Elève				Kédougou	Gambie	Mandathiès	0	Oui		0	Oui	1300	Oui	2	3	Se laver							0				0		0	0	8	Pas de signe	0	.		0	Oui	2	Il pense que ça pourrait etre douloureux			Non	Oui	12.7179	-12.4828
939	Masculin	11	1	Cultivateur				Saraya	Falémé	Bambadji	0	0	2	Oui	Oui	500	Oui	3	3	Se laver							0				0		0	0	8	Pas de signe	0	.		0	Oui	2	Il pense que ça pourrait etre douloureux			Non	Non
801	Feminin	10	4	Elève				Kédougou	Gambie	Ndjendj Bassiri	0	Oui		0	Oui	800	Oui	1	2 3 6	Laver le linge	Oui	2008	Oui	1	0		0				0		0	0	8	Pas de signe	0	.		0	Oui	2	Il pense que ça pourrait etre douloureux			Non	Non	12.6904	-12.2022
1149	Masculin	15	4	Elève				Saraya	Falémé	Missirah Dantila	0	Oui		0	Oui	70	Oui	1	3	Se laver	Oui	2015	Oui	1	0		0				0		0	0	8	Pas de signe	0	.		0	Oui	2	Il pense que ça pourrait etre douloureux			Non	Non
52	Feminin	22	1 99	Cultivateur	Autres		Orpaillage	Kédougou	Gambie	Bamboya	0	Oui		0	Oui	500	Oui	4	2 99	Laver le linge	Oui	2014	Oui		0		Oui	Moins souvent que tous les mois	Non	Non	0		0	Oui	8	Pas de signe	0	.		0	Oui	1	Il n’aime pas l’idee			Non	Non	12.7819	-12.4747
899	Feminin	8	4	Elève				Saraya	Falémé	Bambadji	0	Oui		0	Oui	500	Oui	4	2 3	Laver le linge	Oui	2015	Oui	1	Oui	Oui	0				0		0	0	8	Pas de signe	0	.		0	0			0	0	Non	Non	12.8207	-11.4999
423	Masculin	12	4	Elève				Kédougou	Gambie	Soucouta	0	Oui		0	Oui	400	Oui	1	3 4 6	Se laver							0				0		0	0	8	Pas de signe	0	.		0	Oui	2	Il pense que ça pourrait etre douloureux			Non	Non	12.7485	-12.467
728	Feminin	60	5	Ménagère				Saraya	Falémé	Diakha Madina	0	0	25	0	Oui	500	Oui	3	2 3	Laver le linge	Oui	2015	0				Oui	Tous les jours	Ne sait pas	Non	0		0	Oui	8	Pas de signe	0	.		0	0			0	0	Non	Non	12.7731	-11.6675
870	Masculin	5	99	Autres			Aucune	Saraya	Falémé	Bambadji	0	Oui		0	Oui	500	Oui	1	3	Se laver	Oui	2015	0				0				0		0	0	8	Pas de signe	0	.		0	0			0	0	Non	Non
914	Masculin	8	4	Elève				Saraya	Falémé	Bambadji	0	Oui		0	Oui	500	Oui	1	3 6	Se laver	Oui	2015	Oui	1	Oui	Oui	0				0		0	0	8	Pas de signe	0	.		0	Oui	2	Il pense que ça pourrait etre douloureux			Non	Non	12.8208	-11.4999
767	Feminin	49	1	Cultivateur				Kédougou	Gambie	Badian	0	0	20	0	Oui	100	Oui	1	2 3	Laver le linge	Oui	2008	Oui		0		0				0		0	0	8	Pas de signe	0	.		0	Oui	2	Il pense que ça pourrait etre douloureux			Non	Non	12.8369	-12.3652
261	Masculin	8	4	Elève				Kédougou	Gambie	Mandathiès	0	Oui		0	Oui	1300	Oui	5	3 4	Se laver	Oui	2014	Oui	1	0		0				0		0	0	8	Pas de signe	0	.		0	Oui	1 2	Il n’aime pas l’idee			Non	Non	12.7179	-12.4826
740	Feminin	9	4	Elève				Saraya	Falémé	Diakha Madina	0	Oui		0	Oui	500	Oui	2	2	Laver le linge	Oui	2015	Oui	1	0		0				0		0	0	8	Pas de signe	0	.		0	0			0	0	Non	Non	12.7731	-11.6675
83	Feminin	30	5	Ménagère				Kédougou	Gambie	Bamboya	0	0	22	0	Oui	500	Oui	1	2 3	Laver le linge	Oui	2014	Oui	1	0		0				0		0	0	8	Pas de signe	0	.		0	Oui	2	Il pense que ça pourrait etre douloureux			Non	Non	12.7819	-12.4747
701	Masculin	36	1	Cultivateur				Kédougou	Gambie	Kabateguenda	0	Oui		Oui	Oui	200	Oui	2	99	Autre	Oui	2015	Oui	1	0		0				0		0	Oui	8	Pas de signe	0	.		0	Oui	1	Il n’aime pas l’idee			Non	Non	12.7961	-12.2427
910	Masculin	8	4	Elève				Saraya	Falémé	Bambadji	0	Oui		0	Oui	500	Oui	1	3 6	Se laver	Oui	2015	Oui	1	Oui	Oui	0				0		0	0	8	Pas de signe	0	.		0	0			0	0	Non	Non	12.8207	-11.4998
146	Feminin	70	5	Ménagère				Kédougou	Gambie	Mandathiès	0	Oui		0	Oui	1300	Oui	5	3	Se laver	Oui		Oui				0				0		0	0	8	Pas de signe	0	.		0	Oui	99	Autre que les raisons listées en haut			Non	Oui	12.7179	-12.4827
749	Feminin	28	99	Autres			ASC	Kédougou	Gambie	Badian	0	0	5	Oui	Oui	100	Oui	1	2	Laver le linge	Oui	2008	Oui	3	0		0				0		0	0	8	Pas de signe	0	.		0	Oui	1 2	Il n’aime pas l’idee			Non	Oui	12.8369	-12.3653
943	Feminin	9	99	Autres			Neant	Saraya	Falémé	Bambadji	0	Oui		0	Oui	500	Oui	1	2 3 6	Laver le linge	Oui	2015	0				0				0		0	0	8	Pas de signe	0	.		0	0			0	0	Non	Non	12.8207	-11.4999
532	Feminin	40	5	Ménagère				Kédougou	Gambie	Thiancoumalal	0	Oui		0	Oui	500	Oui	2	2 3	Laver le linge	Oui	2012	Oui	5	0		0				0		0		8	Pas de signe	0	.		0	Oui	2	Il pense que ça pourrait etre douloureux			Non	Non	12.4752	-12.2458
1152	Feminin	9	4	Elève				Saraya	Falémé	Missirah Dantila	0	Oui		0	Oui	70	Oui	1	2 3	Laver le linge	Oui	2015	Oui	1	0		0				0		0	0	8	Pas de signe	0	.		0	Oui	2	Il pense que ça pourrait etre douloureux			Non	Non
915	Masculin	65	1	Cultivateur				Saraya	Falémé	Bambadji	0	0	57	0	Oui	500	Oui	1	99	Autre	Oui	2015	Oui	3	0		Oui	Moins souvent que tous les mois	Non	Non	0		0	Oui	8	Pas de signe	0	.		0	0			0	0	Non	Non
588	Masculin	9	4	Elève				Saraya	Falémé	Diakha Madina	0	Oui		0	Oui	500	Oui	1	3	Se laver	Oui	2015	Oui	1	0		Oui	Moins souvent que tous les mois	Non	Non	0		0	0	8	Pas de signe	0	.		0	0			0	0	Non	Non	12.7731	-11.6675
664	Feminin	10	4	Elève				Kédougou	Gambie	Kabateguenda	0	Oui		0	Oui	200	Oui	1	3	Se laver	Oui	2015	Oui	1	0		0				0		0	0	8	Pas de signe	0	.		0	Oui	2	Il pense que ça pourrait etre douloureux			Non	Non	12.7961	-12.2428
226	Masculin	12	4	Elève				Kédougou	Gambie	Soucouta	0	Oui		0	Oui	400	Oui	1	3 4 6	Se laver							0				0		0	0	8	Pas de signe	0	.		0	Oui	2	Il pense que ça pourrait etre douloureux			Non	Non	12.7483	-12.467
747	Feminin	7	4	Elève				Saraya	Falémé	Diakha Madina	0	Oui		0	Oui	500	Oui	2	3	Se laver	Oui	2015	Oui	1	Oui	Oui	0				0		0	0	8	Pas de signe	0	.		0	0			0	0	Non	Non	12.7731	-11.6675
823	Masculin	8	4	Elève				Kédougou	Gambie	Ndjendj Bassiri	0	Oui		0	Oui	800	Oui	1	3 6	Se laver	Oui	2008	0				0				0		0	0	8	Pas de signe	0	.		0	Oui	2	Il pense que ça pourrait etre douloureux			Non	Non	12.6904	-12.2022
16	Masculin	44	1	Cultivateur				Kédougou	Gambie	Badon	0	Oui		0	Oui	800	0				Oui		Oui	3	Oui		0				0		0	0	8	Pas de signe	0	.		0	Oui	1	Il n’aime pas l’idee			Non	Non	12.918	-12.3762
694	Feminin	42	5	Ménagère				Kédougou	Gambie	Kabateguenda	0	Oui		0	Oui	200	Oui	1	1 2 3	Laver la vaisselle	Oui	2015	Oui	5	0		0				0		0	0	8	Pas de signe	0	.		0	Oui	2	Il pense que ça pourrait etre douloureux			Non	Non	12.7961	-12.2428
1148	Feminin	15	4	Elève				Saraya	Falémé	Missirah Dantila	0	Oui		0	Oui	70	Oui	1	3	Se laver	Oui	2015	Oui	1	0		0				0		0	0	8	Pas de signe	0	.		0	Oui	2	Il pense que ça pourrait etre douloureux			Non	Non
471	Feminin	59	5	Ménagère				Kédougou	Gambie	Thiancoumalal	0	Oui		0	Oui	500	Oui	3	2	Laver le linge	Oui	2012	Oui	4	0		0				0		0	Oui	8	Pas de signe	0	.		0	0			0	0	Non	Non	12.4752	-12.2458
289	Masculin	12	4	Elève				Kédougou	Gambie	Mandathiès	0	Oui		0	0						Oui	2015	Oui	2	Oui	Oui	0				0		0	0	8	Pas de signe	0	.		0	Oui	2	Il pense que ça pourrait etre douloureux			Non	Non	12.7178	-12.4827
298	Feminin	10	4	Elève				Kédougou	Gambie	Mandathiès	0	Oui		0	Oui	1300	Oui	3	2 3 4	Laver le linge	Oui	2014	Oui		Oui	Oui	0				0		0	0	8	Pas de signe	0	.		0	Oui	2	Il pense que ça pourrait etre douloureux			Non	Non	12.7178	-12.4827
991	Masculin	11	4	Elève				Saraya	Falémé	Diakha Madina	0	Oui		0	Oui	500	0				Oui	2015	Oui	1	Oui	Oui	0				0		0	0	8	Pas de signe	0	.		0	0			0	0	Non	Non	12.7731	-11.6675
1216	Feminin	10	4	Elève				Saraya	Falémé	Missirah Dantila	0	Oui		0	Oui	70	Oui	1	3	Se laver	Oui	2015	Oui	1	0		0				0		0	0	8	Pas de signe	0	.		0	Oui	2	Il pense que ça pourrait etre douloureux			Non	Non
1083	Masculin	11	4	Elève				Saraya	Koîlakabé	Missirah Dantila	0	Oui		0	Oui	70	Oui	1	3 6 7	Se laver	Oui	2015	Oui	1	Oui	Oui	Oui	Tous les jours	Ne sait pas	Non	0		0	0	8	Pas de signe	0	.		0	0			0	0	Non	Non	12.505	-11.6892
255	Masculin	7	4	Elève				Kédougou	Gambie	Mandathiès	0	Oui		0	Oui	1300	Oui	4	3 4 5	Se laver							0				0		0	0	8	Pas de signe	0	.		0	Oui	2	Il pense que ça pourrait etre douloureux			Non	Non	12.7179	-12.4828
930	Feminin	56	5	Ménagère				Saraya	Falémé	Bambadji	0	Oui		0	Oui	500	Oui	2	2	Laver le linge	Oui	2015	0				Oui	Moins souvent que tous les mois	Ne sait pas	Non	0		0	Oui	8	Pas de signe	0	.		0	0			0	0	Non	Non
213	Masculin	20	1 99	Cultivateur	Autres		Orpaillage	Kédougou	Gambie	Soucouta	0	Oui		0	Oui	400	Oui	1	3 4	Se laver	0						0				0		0	0	8	Pas de signe	0	.		0	Oui	1	Il n’aime pas l’idee			Non	Non	12.7484	-12.467
923	Masculin	9	4	Elève				Saraya	Falémé	Bambadji	0	Oui		0	Oui	500	Oui	1	3 6	Se laver	Oui	2015	Oui	1	Oui	Oui	0				0		0	0	8	Pas de signe	0	.		0	Oui	2	Il pense que ça pourrait etre douloureux			Non	Non	12.8208	-11.4998
656	Masculin	8	4	Elève				Kédougou	Gambie	Kabateguenda	0	Oui		0	Oui	200	Oui	1	3	Se laver	Oui	2015	Oui	1	0		0				0		0	0	8	Pas de signe	0	.		0	Oui	2	Il pense que ça pourrait etre douloureux			Non	Non	12.7961	-12.2428
313	Feminin	7	4	Elève				Kédougou	Gambie	Yamoussa (thiabekani)	0	Oui		0	Oui	200	Oui	3	3	Se laver	Oui	2008	0				0				0		0	0	8	Pas de signe	0	.		0	Oui	1 2	Il n’aime pas l’idee			Non	Non	12.4379	-12.2502
519	Feminin	10	4	Elève				Kédougou	Gambie	Thiancoumalal	0	Oui		0	Oui	500	Oui	1	3	Se laver	Oui	2012	Oui	1	0		0				0		0	0	8	Pas de signe	0	.		0	Oui	2	Il pense que ça pourrait etre douloureux			Non	Non	12.4752	-12.2458
788	Feminin	18	5	Ménagère				Kédougou	Gambie	Ndjendj Bassiri	0	Oui		0	Oui	800	0				Oui	2008	Oui	1	0		0				0		0	0	8	Pas de signe	0	.		0	0			0	0	Non	Non	12.6903	-12.2022
103	Masculin	15	4	Elève				Kédougou	Gambie	Bamboya	0	Oui		0	Oui	500	Oui	2	6	Jouer/Se baigner							0				0		0	0	8	Pas de signe	0	.		0	Oui	1 2	Il n’aime pas l’idee			Non	Non	12.7819	-12.4746
655	Feminin	8	4	Elève				Kédougou	Gambie	Kabateguenda	0	Oui		0	Oui	200	Oui	1	3	Se laver	Oui	2015	Oui	1	0		0				0		0	0	8	Pas de signe	0	.		0	Oui	2	Il pense que ça pourrait etre douloureux			Non	Non	12.7961	-12.2428
634	Feminin	11	4	Elève				Saraya	Falémé	Diakha Madina	0	Oui		0	Oui	500	Oui	3	2 3	Laver le linge	Oui	2015	Oui	3	0		0				0		0	0	8	Pas de signe	0	.		0	0			0	0	Non	Non	12.7731	-11.6675
687	Masculin	24	1	Cultivateur				Kédougou	Gambie	Kabateguenda	0	Oui		0	Oui	200	Oui	1	3	Se laver	Oui	2015	Oui	2	0		0				0		0	0	8	Pas de signe	0	.		0	Oui	2	Il pense que ça pourrait etre douloureux			Non	Non	12.7961	-12.2428
515	Feminin	12	4	Elève				Kédougou	Gambie	Thiancoumalal	0	Oui		0	Oui	500	Oui	1	2 3	Laver le linge	Oui	2012	Oui	3	0		0				0		0	0	8	Pas de signe	0	.		0	Oui	2	Il pense que ça pourrait etre douloureux			Non	Non	12.4752	-12.2458
195	Feminin	35	5 99	Ménagère	Autres		Orpailleuse	Kédougou	Gambie	Soucouta	0	0	20	0	Oui	400	Oui	1	1 2 3 4 7	Laver la vaisselle	0						0				0		0	Oui	8	Pas de signe	0	.		0	Oui	1	Il n’aime pas l’idee			Non	Non	12.7485	-12.4671
293	Masculin	10	4	Elève				Kédougou	Gambie	Mandathiès	0	Oui		0	Oui	1300	Oui	3	3 4	Se laver	Oui	2015	Oui	2	Oui	Oui	0				0		0	0	8	Pas de signe	0	.		0	Oui	2	Il pense que ça pourrait etre douloureux			Non	Non	12.7178	-12.4827
948	Feminin	40	5	Ménagère				Saraya	Falémé	Bofeto	0	Oui		0	Oui	200	Oui	1	1 2 3	Laver la vaisselle	Oui	2006	Oui	2	0		0				0		0	Oui	8	Pas de signe	0	.		0	0			0	0	Non	Non	12.5443	-11.4482
671	Feminin	11	4	Elève				Kédougou	Gambie	Kabateguenda	0	Oui		0	Oui	200	Oui	1	3	Se laver	Oui	2015	Oui	2	0		0				0		0	0	8	Pas de signe	0	.		0	Oui	2	Il pense que ça pourrait etre douloureux			Non	Non	12.7961	-12.2428
286	Masculin	11	4	Elève				Kédougou	Gambie	Mandathiès	0	Oui		0	Oui	1300	Oui	5	3 4 5	Se laver	Oui	2015	Oui	2	Oui	Oui	0				0		0	0	8	Pas de signe	0	.		0	Oui	1 2	Il n’aime pas l’idee			Non	Non	12.7178	-12.4827
878	Masculin	9	4	Elève				Saraya	Falémé	Bambadji	0	Oui		0	Oui	500	0				Oui	2015	Oui	1	0		Oui	Tous les jours	Non	Non	0		0	0	8	Pas de signe	0	.		0	0			0	0	Non	Non
707	Masculin	30	1	Cultivateur				Kédougou	Gambie	Kabateguenda	0	Oui		0	Oui	200	Oui	1	3 4 99	Se laver	Oui	2015	Oui	4	0		Oui	Tous les jours	Non	Non	0		0	0	8	Pas de signe	0	.		0	Oui	1	Il n’aime pas l’idee			Non	Non	12.7961	-12.2429
832	Masculin	35	99	Autres			Instituteur	Saraya	Falémé	Bambadji	0	0	8	Oui	Oui	500	Oui	5	99	Autre	Oui	2015	Oui	1	0		0				0		0	Oui	8	Pas de signe	0	.		0	0			0	0	Non	Non	12.8208	-11.4998
211	Masculin	5	99	Autres			Aucune	Kédougou	Gambie	Soucouta	0	Oui		0	Oui	400	Oui	3	3	Se laver	0						0				0		0	0	8	Pas de signe	0	.		0	Oui	2	Il pense que ça pourrait etre douloureux			Non	Non	12.7485	-12.467
57	Masculin	5	4	Elève				Kédougou	Gambie	Bamboya	0	Oui		0	Oui	500	Oui	1	3	Se laver							0				0		0	0	8	Pas de signe	0	.		0	Oui	1	Il n’aime pas l’idee			Non	Non	12.7818	-12.4746
807	Feminin	6	4	Elève				Kédougou	Gambie	Ndjendj Bassiri	0	Oui		0	Oui	800	Oui	1	2 3 6	Laver le linge	Oui	2008	Oui	1	0		0				0		0	0	8	Pas de signe	0	.		0	Oui	2	Il pense que ça pourrait etre douloureux			Non	Non	12.6903	-12.2022
218	Masculin	23	99	Autres			Orpaillage	Kédougou	Gambie	Soucouta	0	0	20	0	Oui	400	Oui	1	4	Laver le sable pour la recherche d’or	0						0				0		0	0	8	Pas de signe	0	.		0	Oui	2	Il pense que ça pourrait etre douloureux			Non	Non	12.7484	-12.467
1010	Feminin	45	5	Ménagère				Saraya	Falémé	Bofeto	0	0	16	0	Oui	2006	Oui	1	2 3	Laver le linge	Oui	2006	Oui		0		0				0		0	0	8	Pas de signe	0	.		0	0			0	0	Non	Non	12.5442	-11.4481
338	Feminin	6	4	Elève				Kédougou	Gambie	Yamoussa (thiabekani)	0	Oui		0	Oui	200	Oui	3	3 6	Se laver	Oui	2008	0				0				0		0	0	8	Pas de signe	0	.		0	Oui	2	Il pense que ça pourrait etre douloureux			Non	Non	12.4379	-12.2502
682	Masculin	12	4	Elève				Kédougou	Gambie	Kabateguenda	0	Oui		0	Oui	200	Oui	1	3	Se laver	Oui	2015	Oui	2	0		0				0		0	0	8	Pas de signe	0	.		0	Oui	2	Il pense que ça pourrait etre douloureux			Non	Non	12.7962	-12.2428
1043	Feminin	6	4	Elève				Saraya	Falémé	Bofeto	0	Oui		0	Oui	200	Oui	1	3	Se laver	Oui	2006	0				0				0		0	0	8	Pas de signe	0	.		0	Oui	2	Il pense que ça pourrait etre douloureux			Non	Non
188	Feminin	25	5 99	Ménagère	Autres		Orpailleur	Kédougou	Gambie	Soucouta	0	0	8	0	Oui	400	Oui	1	1 2 3 4 7	Laver la vaisselle	0						0				0		0	Oui	8	Pas de signe	0	.		0	Oui	2	Il pense que ça pourrait etre douloureux			Non	Non	12.7485	-12.4671
891	Feminin	8	4	Elève				Saraya	Falémé	Bambadji	0	Oui		0	Oui	500	Oui	1	3 6	Se laver	Oui	2015	Oui	1	Oui	Oui	0				0		0	0	8	Pas de signe	0	.		0	0			0	0	Non	Non	12.8207	-11.4999
183	Feminin	35	5	Ménagère				Kédougou	Gambie	Soucouta	0	Oui		0	Oui	400	Oui	1	2 3 4	Laver le linge	0						0				0		0	0	8	Pas de signe	0	.		0	Oui	2	Il pense que ça pourrait etre douloureux			Non	Non	12.7485	-12.467
772	Feminin	26	1 5	Cultivateur	Ménagère			Kédougou	Gambie	Badian	0	0	7		Oui	100	Oui	1	2 3 4	Laver le linge	Oui	2008	0				0				0		0	0	8	Pas de signe	0	.		0	Oui	1 2	Il n’aime pas l’idee			Non	Oui	12.8369	-12.3673
263	Masculin	12	4	Elève				Kédougou	Gambie	Mandathiès	0	Oui		0	Oui	1300	Oui	1	3 4 5	Se laver	Oui		Oui	1			0				0		0	0	8	Pas de signe	0	.		0	Oui	2	Il pense que ça pourrait etre douloureux			Non	Non	12.7179	-12.4827
1139	Masculin	15	4	Elève				Saraya	Falémé	Missirah Dantila	0	Oui		0	Oui	70	Oui	4	3	Se laver	Oui	2015	Oui	1	0		0				0		0	0	8	Pas de signe	0	.		0	0			0	0	Non	Non
717	Masculin	23	99	Autres			Orpaillage	Kédougou	Gambie	Kabateguenda	0	Oui		Oui	Oui	200	Oui	5	99	Autre	Oui						0				0		0	0	8	Pas de signe	0	.		0	Oui	1	Il n’aime pas l’idee			Non	Non	12.7961	-12.2429
1075	Feminin	60	1 5	Cultivateur	Ménagère			Saraya	Falémé	Missirah Dantila	0	Oui		0	Oui	70	Oui	1	2 99	Laver le linge	Oui	2015	Oui	1	0		Oui	Tous les jours	Non	Oui	0		0	0	8	Pas de signe	0	.		0	0			0	0	Non	Non	12.505	-11.6893
866	Feminin	20	5	Ménagère				Saraya	Falémé	Bambadji	0	0	1	Oui	Oui	500	Oui	1	2 3	Laver le linge	Oui	2015	0				Oui	Tous les jours	Non	Non	0		0	Oui	8	Pas de signe	0	.		0	0			0	0	Non	Non
394	Masculin	12	4	Elève				Kédougou	Gambie	Yamoussa (thiabekani)	0	Oui		0	Oui	200	Oui	4	3 6	Se laver	Oui	2008	0				0				0		0	0	8	Pas de signe	0	.		0	Oui	2	Il pense que ça pourrait etre douloureux			Non	Non	12.4379	-12.2501
536	Feminin	30	5	Ménagère				Kédougou	Gambie	Thiancoumalal	0	0	10	0	Oui	500	Oui	3	1 2 3	Laver la vaisselle	Oui	2012	Oui	3	0		0				0		0	0	8	Pas de signe	0	.		0	Oui	2	Il pense que ça pourrait etre douloureux			Non	Non	12.4753	-12.2457
1027	Feminin	8	99	Autres			Aucune	Saraya	Falémé	Bofeto	0	0	1	Oui	Oui	200	Oui	1	2 3	Laver le linge	Oui	2006	0				0				0		0	0	8	Pas de signe	0	.		0	0			0	0	Non	Non	12.5444	-11.4481
1221	Masculin	14	4	Elève				Saraya	Falémé	Missirah Dantila	0	Oui		0	Oui	70	Oui	3	3	Se laver	Oui	2015	Oui	1	0		0				0		0	0	8	Pas de signe	0	.		0	Oui	2	Il pense que ça pourrait etre douloureux			Non	Non
738	Masculin	14	4	Elève				Saraya	Falémé	Diakha Madina	0	Oui		0	Oui	500	Oui	1	3	Se laver	Oui	2015	Oui	1	0		0				0		0	0	8	Pas de signe	0	.		0	0			0	0	Non	Non	12.7731	-11.6676
112	Masculin	7	4	Elève				Kédougou	Gambie	Bamboya	0	Oui		0	Oui	500	Oui	4	6	Jouer/Se baigner	Oui	2014	Oui	1	0		0				0		0	0	8	Pas de signe	0	.		0	Oui	2	Il pense que ça pourrait etre douloureux			Non	Non	12.7819	-12.4747
153	Masculin	8	4	Elève				Kédougou	Gambie	Soucouta	0	Oui		0	Oui	400	Oui	1	3	Se laver	0						0				0		0	0	8	Pas de signe	0	.		0	Oui	2	Il pense que ça pourrait etre douloureux			Non	Non	12.7485	-12.4671
1169	Masculin	13	4	Elève				Saraya	Falémé	Missirah Dantila	0	Oui		0	Oui	70	Oui	1	3	Se laver	Oui	2015	Oui	1	0		0				0		0	0	8	Pas de signe	0	.		0	Oui	2	Il pense que ça pourrait etre douloureux			Non	Non
105	Feminin	19	5 99	Ménagère	Autres		Orpaillage	Kédougou	Gambie	Bamboya	0	0	1	Oui	Oui	100	Oui	1	4	Laver le sable pour la recherche d’or	Oui	2014	Oui	1	0		Oui	Moins souvent que tous les mois	Ne sait pas	Non	0		0	0	8	Pas de signe	0	.		0	Oui	1	Il n’aime pas l’idee			Non	Non	12.7819	-12.4746
376	Masculin	12	4	Elève				Kédougou	Gambie	Yamoussa (thiabekani)	0	Oui		0	Oui	2008	Oui	4	3	Se laver	Oui	2008	0				0				0		0	0	8	Pas de signe	0	.		0	Oui	2	Il pense que ça pourrait etre douloureux			Non	Non	12.4379	-12.2501
673	Masculin	11	4	Elève				Kédougou	Gambie	Kabateguenda	0	Oui		0	Oui	200	Oui	1	3	Se laver	Oui	2015	Oui	1	0		0				0		0	0	8	Pas de signe	0	.		0	Oui	2	Il pense que ça pourrait etre douloureux			Non	Non	12.7962	-12.2428
408	Feminin	55	1	Cultivateur				Kédougou	Gambie	Yamoussa (thiabekani)	0	0	35	0	Oui	200	Oui	5	99	Autre	Oui	2008	Oui		0		0				0		0	0	8	Pas de signe	0	.		TDR positif	Oui	1 2	Il n’aime pas l’idee			Non	Non	12.4379	-12.2502
70	Feminin	40	1 99	Cultivateur	Autres		Orpaillage	Kédougou	Gambie	Bamboya	0	0	30	0	Oui	500	Oui	1	2 99	Laver le linge	Oui	2014	Oui	3	0		Oui	Moins souvent que tous les mois	Ne sait pas	Non			Oui	Oui	8	Pas de signe	0	.		0	Oui	1	Il n’aime pas l’idee			Non	Non	12.7819	-12.4746
1004	Feminin	15	5	Ménagère				Saraya	Falémé	Bofeto	0	Oui		0	Oui	200	Oui	1	1 2 3	Laver la vaisselle	Oui	2006	0				0				0		0	0	8	Pas de signe	0	.		0	Oui	2	Il pense que ça pourrait etre douloureux			Non	Non	12.5443	-11.4481
550	Feminin	50	5	Ménagère				Saraya	Falémé	Diakha Madina	0	0	30	0	Oui	500	0				Oui	2015	0				0				0		0	0	8	Pas de signe	0	.		0	Oui	1 2	Il n’aime pas l’idee			Non	Non	12.7732	-11.6676
1128	Feminin	50	5	Ménagère				Saraya	Falémé	Missirah Dantila	0	Oui		0	Oui	70	Oui	1	2 3	Laver le linge	Oui	2015	Oui	1	0		0				0		0	0	8	Pas de signe	0	.		0	0			0	0	Non	Non	12.5051	-11.6894
1071	Feminin	9	99	Autres			Neant	Saraya	Falémé	Bofeto	0	0	0.1	Oui	Oui	200	Oui	1	3	Se laver	Oui	2006	0				0				0		0	0	8	Pas de signe	0	.		0	Oui	2	Il pense que ça pourrait etre douloureux			Non	Non	12.5441	-11.448
840	Masculin	47	1 99	Cultivateur	Autres		Orpailleur	Saraya	Falémé	Bambadji	0	Oui		0	Oui	500	0				Oui	2015	Oui	5	0		0				0		0	0	8	Pas de signe	0	.		0	0			0	0	Non	Non
1142	Feminin	11	4	Elève				Saraya	Koîlakabé	Missirah Dantila	0	Oui		0	Oui	70	Oui	1	1 2 3 7	Laver la vaisselle	Oui	2015					0				0		0	0	8	Pas de signe	0	.		0	Oui	2	Il pense que ça pourrait etre douloureux			Non	Non	12.5051	-11.6891
203	Masculin	50	3 99	Pêcheur	Autres		Orpaillage	Kédougou	Gambie	Soucouta	0	Oui		0	Oui	400	Oui	1	3 4	Se laver	0						0				0		0	Oui	8	Pas de signe	0	.		TDR positif	0			0	0	Non	Non	12.7485	-12.467
927	Masculin	9	4	Elève				Saraya	Falémé	Bambadji	0	Oui		0	Oui	500	Oui	1	3 6	Se laver	Oui	2015	Oui	1	Oui	Oui	0				0		0	0	8	Pas de signe	0	.		0	Oui	2	Il pense que ça pourrait etre douloureux			Non	Non	12.8208	-11.4999
279	Masculin	15	4	Elève				Kédougou	Gambie	Mandathiès	0	Oui		0	Oui	1300	Oui	3	4	Laver le sable pour la recherche d’or	Oui		Oui				0				0		0	0	8	Pas de signe	0	.		0	Oui	2	Il pense que ça pourrait etre douloureux			Non	Non	12.7178	-12.4828
542	Feminin	6	4	Elève				Kédougou	Gambie	Kabateguenda	0	Oui		0	Oui	200	Oui	1	3	Se laver	Oui	2015	Oui	1	0		0				0		0	0	8	Pas de signe	0	.		0	Oui	2	Il pense que ça pourrait etre douloureux			Non	Non	12.796	-12.2428
783	Masculin	76	1	Cultivateur				Kédougou	Gambie	Ndjendj Bassiri	0	0	24	0	Oui	800	Oui	1	3	Se laver	Oui	2008	Oui		0		0				0		0	0	8	Pas de signe	0	.		0	0			0	0	Non	Non	12.6904	-12.2022
637	Feminin	6	4	Elève				Saraya	Falémé	Diakha Madina	0	Oui		0	Oui	500	0				Oui	2015	0				0				0		0	0	8	Pas de signe	0	.		0	0			0	0	Non	Non	12.7731	-11.6676
804	Masculin	22	99	Autres			Orpailleur	Kédougou	Gambie	Ndjendj Bassiri	0	Oui		0	Oui	800	Oui	1	3 4	Se laver	Oui	2008	Oui		0		0				0		0	0	8	Pas de signe	0	.		0	Oui	2	Il pense que ça pourrait etre douloureux			Non	Non	12.6904	-12.2021
1117	Feminin	30	5	Ménagère				Saraya	Koîlakabé	Missirah Dantila	0	Oui		0	Oui	70	Oui	1	2 3 7	Laver le linge	Oui	2015	Oui		Oui	Oui	0				0		0	Oui	8	Pas de signe	0	.		TDR positif	0			0	0	Non	Non	12.505	-11.6892
133	Masculin	65	1	Cultivateur				Kédougou	Gambie	Mandathiès	0	Oui		0	Oui	1300	Oui	1	4 99	Laver le sable pour la recherche d’or	Oui		Oui		0		0				0		0	Oui	8	Pas de signe	0	.		0	Oui	2	Il pense que ça pourrait etre douloureux			Non	Oui	12.7178	-12.4826
1161	Feminin	9	4	Elève				Saraya	Falémé	Missirah Dantila	0	Oui		0	Oui	70	Oui	1	3	Se laver	Oui	2015	Oui	3	0		0				0		0		8	Pas de signe	0	.		0	Oui	2	Il pense que ça pourrait etre douloureux			Non	Non
512	Feminin	30	2	Commerçant				Kédougou	Gambie	Thiancoumalal	0	0	1	Oui	Oui	500	0										0				0		0	0	8	Pas de signe	0	.		0	Oui	2	Il pense que ça pourrait etre douloureux			Non	Non	12.4752	-12.2458
199	Feminin	19	5 99	Ménagère	Autres		Orpaillage	Kédougou	Gambie	Soucouta	0	Oui		0	Oui	400	Oui	1	1 2 3 4	Laver la vaisselle	0						0				0		0	0	8	Pas de signe	0	.		0	Oui	2	Il pense que ça pourrait etre douloureux			Non	Non	12.7485	-12.4671
607	Masculin	5	4	Elève				Saraya	Falémé	Diakha Madina	0	Oui		0	Oui	500	Oui	2	3	Se laver	Oui	2015	Oui	2	0		0				0		0	0	8	Pas de signe	0	.		0	0			0	0	Non	Non	12.7731	-11.6675
390	Feminin	13	4	Elève				Kédougou	Gambie	Yamoussa (thiabekani)	0	Oui		0	Oui	200	Oui	2	2 3	Laver le linge	Oui	2008	0				0				0		0	0	8	Pas de signe	0	.		0	Oui	2	Il pense que ça pourrait etre douloureux			Non	Non	12.4379	-12.2502
43	Feminin	40	5	Ménagère				Kédougou	Gambie	Badon	0	Oui		0	Oui	800	Oui	5	2	Laver le linge	Oui	2015	0				0				0		0	0	8	Pas de signe	0	.		0	Oui	2	Il pense que ça pourrait etre douloureux			Non	Non	12.9178	-12.3761
163	Masculin	8	4	Elève				Kédougou	Gambie	Soucouta	0	Oui		0	Oui	400	Oui	1	3	Se laver	0						0				0		0	0	8	Pas de signe	0	.		0	Oui	2	Il pense que ça pourrait etre douloureux			Non	Non	12.7486	-12.4671
278	Masculin	6	4	Elève				Kédougou	Gambie	Mandathiès	0	Oui		0	Oui	1300	Oui	4	3 4	Se laver							0				0		0	0	8	Pas de signe	0	.		0	Oui	2	Il pense que ça pourrait etre douloureux			Non	Non	12.7178	-12.4828
674	Feminin	12	4	Elève				Kédougou	Gambie	Kabateguenda	0	Oui		0	Oui	200	Oui	1	2 3	Laver le linge	Oui	2015	Oui	4	0		0				0		0	0	8	Pas de signe	0	.		0	Oui	2	Il pense que ça pourrait etre douloureux			Non	Oui	12.7961	-12.2428
819	Masculin	32	1	Cultivateur				Kédougou	Gambie	Ndjendj Bassiri	0	0	12	0	Oui	800	Oui	1	3 4	Se laver	Oui	2008	0				0				0		0	0	8	Pas de signe	0	.		0	0			0	0	Non	Non	12.6903	-12.2021
1036	Feminin	9	4	Elève				Saraya	Falémé	Bofeto	0	Oui		0	Oui	200	Oui	1	2 3	Laver le linge	Oui	2006	0				Oui	Tous les jours	Non	Non	0		0	Oui	8	Pas de signe	0	.		0	0			0	0	Non	Non
614	Masculin	18	99	Autres			Neant	Saraya	Falémé	Diakha Madina	0	Oui		0	Oui	500	0				Oui	2015					0				0		0	0	8	Pas de signe	0	.		0	0			0	0	Non	Non	12.7731	-11.6676
33	Masculin	8	4	Elève				Kédougou	Gambie	Badon	0	Oui		0	Oui	800	Oui	1	3	Se laver	Oui		Oui		Oui		0				0		0	0	8	Pas de signe	0	.		0	Oui	2	Il pense que ça pourrait etre douloureux			Non	Non	12.9179	-12.3761
723	Feminin	24	5	Ménagère				Kédougou	Gambie	Kabateguenda	0	0	4	Oui	Oui	200	Oui	1	1 2 3 4	Laver la vaisselle	Oui	2015	Oui	4	0		0				0		0	0	8	Pas de signe	0	.		0	Oui	1	Il n’aime pas l’idee			Non	Non	12.7961	-12.2428
1213	Masculin	12	4	Elève				Saraya	Koîlakabé	Missirah Dantila	0	Oui		0	Oui	70	Oui	1	3 6 7	Se laver	Oui	2015	Oui	1	Oui	Oui	0				0		0	0	8	Pas de signe	0	.		0	Oui	2	Il pense que ça pourrait etre douloureux			Non	Non	12.5051	-11.6891
371	Masculin	30	1	Cultivateur				Kédougou	Gambie	Yamoussa (thiabekani)	0	Oui		0	Oui	2008	Oui	3	3	Se laver	Oui	2008	Oui	2	0		0				0		0	0	8	Pas de signe	0	.		0	Oui	1 2	Il n’aime pas l’idee			Non	Non	12.4379	-12.2501
1108	Feminin	46	1	Cultivateur				Saraya	Falémé	Missirah Dantila	0	Oui		0	Oui	70	Oui	1	2 3 7	Laver le linge	Oui	2015	Oui		Oui	Oui	Oui	Toutes les semaines	Non	Oui	0		0	0	8	Pas de signe	0	.		0	Oui	2	Il pense que ça pourrait etre douloureux			Non	Non	12.5049	-11.6892
501	Feminin	9	4	Elève				Kédougou	Gambie	Thiancoumalal	0	Oui		0	Oui	500	Oui	1	3	Se laver	Oui	2012	Oui	3	0		0				0		0	0	8	Pas de signe	0	.		0	Oui	2	Il pense que ça pourrait etre douloureux			Non	Non	12.4752	-12.2457
294	Masculin	11	4	Elève				Kédougou	Gambie	Mandathiès	0	Oui		0	Oui	1300	Oui	5	3 4 5	Se laver	Oui	2014	Oui	2	Oui	Oui	0				0		0	0	8	Pas de signe	0	.		0	Oui	1 2	Il n’aime pas l’idee			Non	Non	12.7178	-12.4826
1017	Feminin	50	5	Ménagère				Saraya	Falémé	Bofeto	0	0	35	0	Oui	200	Oui	1	1 2 3	Laver la vaisselle	Oui	2006	Oui	2	0		0				0		0	Oui	8	Pas de signe	0	.		0	0			0	0	Non	Non	12.5444	-11.4482
162	Feminin	8	4	Elève				Kédougou	Gambie	Soucouta	0	Oui		0	Oui	400	Oui	1	3	Se laver	0						0				0		0	0	8	Pas de signe	0	.		0	Oui	2	Il pense que ça pourrait etre douloureux			Non	Non	12.7485	-12.467
436	Masculin	61	99	Autres			Forgeron	Kédougou	Gambie	Soucouta	0	0	36	0	Oui	400	Oui	1	3 7	Se laver	0						0				0		0	Oui	8	Pas de signe	0	.		0	Oui	2	Il pense que ça pourrait etre douloureux			Non	Non
1157	Feminin	60	1	Cultivateur				Saraya	Falémé	Missirah Dantila	0	Oui		0	Oui	70	Oui	1	1 2 3 7	Laver la vaisselle	Oui	2015	0				Oui	Tous les jours	Non	Oui	0		0	Oui	8	Pas de signe	0	.		0	Oui	2	Il pense que ça pourrait etre douloureux			Non	Non
230	Feminin	12	4	Elève				Kédougou	Gambie	Soucouta	0	Oui		0	Oui	400	Oui	1	2 3 4	Laver le linge							0				0		0	0	8	Pas de signe	0	.		0	Oui	2	Il pense que ça pourrait etre douloureux			Non	Non	12.7484	-12.4671
1119	Feminin	74	5	Ménagère				Saraya	Falémé	Missirah Dantila	0	0	25	0	Oui	70	Oui	1	2	Laver le linge	Oui	2015	Oui	3	0		Oui	Tous les jours	Non	Oui	0		0	Oui	8	Pas de signe	0	.		0	0			0	0	Non	Non	12.5051	-11.6893
30	Masculin	9	4	Elève				Kédougou	Gambie	Badon	0	Oui		0	Oui	800	Oui	1	3	Se laver	Oui	2015	Oui		Oui	Oui	0				0		0	0	8	Pas de signe	0	.		0	Oui	2	Il pense que ça pourrait etre douloureux			Non	Non	12.9179	-12.3762
881	Feminin	8	4	Elève				Saraya	Falémé	Bambadji	0	Oui		0	Oui	500	Oui	1	3	Se laver	Oui	2015	Oui	1	Oui	Oui	0				0		0	0	8	Pas de signe	0	.		0	0			0	0	Non	Non	12.8208	-11.4999
492	Feminin	35	99	Autres			Instituteur	Kédougou	Gambie	Thiancoumalal	0	0	1	Oui	Oui	500	Oui	5	99	Autre	Oui	2012	0				0				0		0	0	8	Pas de signe	0	.		0	Oui	1	Il n’aime pas l’idee			Non	Non	12.4752	-12.2458
15	Feminin	15	4	Elève				Kédougou	Gambie	Badon	0	Oui		0	Oui	800	Oui	4	3	Se laver	Oui	2015	Oui		Oui	Oui	Oui	Moins souvent que tous les mois	Non	Non	0		0	0	8	Pas de signe	0	.		0	Oui	2	Il pense que ça pourrait etre douloureux			Non	Non	12.918	-12.3763
1090	Feminin	11	4	Elève				Saraya	Koîlakabé	Missirah Dantila	0	Oui		0	Oui	70	Oui	1	2 3 6	Laver le linge	Oui	2015	Oui	1	Oui	Oui	0				0		0	0	8	Pas de signe	0	.		0	0			0	0	Non	Non	12.5051	-11.6891
882	Feminin	9	4	Elève				Saraya	Falémé	Bambadji	0	Oui		0	Oui	500	Oui	1	2 3	Laver le linge	Oui	2015	Oui	1	Oui	Oui	0				0		0	0	8	Pas de signe	0	.		0	0			0	0	Non	Non	12.8206	-11.4998
743	Feminin	10	4	Elève				Saraya	Falémé	Diakha Madina	0	Oui		0	Oui	500	Oui	1	1 2 3 7	Laver la vaisselle	Oui	2015	Oui	1	0		0				0		0	0	8	Pas de signe	0	.		0	0			0	0	Non	Non	12.7732	-11.6676
867	Masculin	57	1	Cultivateur				Saraya	Falémé	Bambadji	0	Oui		0	Oui	500	Oui	4	3	Se laver	Oui	2015	Oui		Oui	Oui	0				0		0	0	8	Pas de signe	0	.		0	0			0	0	Non	Non	12.8206	-11.5
1012	Feminin	45	99	Autres			Orpaillage	Saraya	Falémé	Bofeto	0	0	30	0	Oui	200	Oui	1	4	Laver le sable pour la recherche d’or	Oui	2006	Oui	5	0		Oui	Tous les jours	Non	Oui	0		0	Oui	8	Pas de signe	0	.		0	0			0	0	Non	Non	12.5444	-11.4483
653	Feminin	8	4	Elève				Kédougou	Gambie	Kabateguenda	0	Oui		0	Oui	200	Oui	1	3	Se laver	Oui	2014	Oui	1	0		0				0		0	0	8	Pas de signe	0	.		0	Oui	2	Il pense que ça pourrait etre douloureux			Non	Non	12.7961	-12.2428
503	Masculin	13	4	Elève				Kédougou	Gambie	Thiancoumalal	0	Oui		0	Oui	500	Oui	1	3	Se laver	Oui	2012	Oui	2	0		0				0		0	0	8	Pas de signe	0	.		0	Oui	2	Il pense que ça pourrait etre douloureux			Non	Non	12.4752	-12.2458
155	Masculin	8	4	Elève				Kédougou	Gambie	Soucouta	0	Oui		0	Oui	400	Oui	1	3	Se laver	0						0				0		0	0	8	Pas de signe	0	.		0	Oui	2	Il pense que ça pourrait etre douloureux			Non	Non	12.7486	-12.4671
721	Feminin	40	5	Ménagère				Kédougou	Gambie	Kabateguenda	0	Oui		0	Oui	200	Oui	1	1 2 3 4	Laver la vaisselle	Oui	2015	Oui	5	0		Oui	Moins souvent que tous les mois	Non	Non	0		0	Oui	8	Pas de signe	0	.		0	Oui	1	Il n’aime pas l’idee			Non	Non	12.7961	-12.2429
487	Feminin	13	4	Elève				Kédougou	Gambie	Thiancoumalal	0	Oui		0	Oui	500	Oui	1	3	Se laver	Oui	2012	Oui	3	0		0				0		0	0	8	Pas de signe	0	.		0	Oui	1	Il n’aime pas l’idee			Non	Non	12.4753	-12.2458
382	Masculin	42	1	Cultivateur				Kédougou	Gambie	Yamoussa (thiabekani)	0	Oui		0	Oui	200	Oui	5	3	Se laver	Oui	2008	Oui		0		0				0		0	0	8	Pas de signe	0	.		0	Oui	2	Il pense que ça pourrait etre douloureux			Non	Oui	12.4379	-12.2501
1030	Masculin	7	4	Elève				Saraya	Falémé	Bofeto	0	Oui		0	Oui	200	Oui	4	3	Se laver	Oui	2006	0				0				0		0	0	8	Pas de signe	0	.		0	Oui	2	Il pense que ça pourrait etre douloureux			Non	Non	12.5442	-11.448
1054	Masculin	7	4	Elève				Saraya	Falémé	Bofeto	0	Oui		0	Oui	200	Oui	1	3 6	Se laver	Oui	2006	0				0				0		0	0	8	Pas de signe	0	.		0	Oui	2	Il pense que ça pourrait etre douloureux			Non	Non	12.5442	-11.4481
212	Masculin	40	1 99	Cultivateur	Autres		Orpaillage	Kédougou	Gambie	Soucouta	0	Oui		0	Oui	400	Oui	1	3 4	Se laver	0						0				0		0	0	8	Pas de signe	0	.		0	Oui	1	Il n’aime pas l’idee			Non	Non	12.7484	-12.467
706	Feminin	36	5	Ménagère				Kédougou	Gambie	Kabateguenda	0	Oui		0	Oui	200	Oui	1	1 2 3	Laver la vaisselle	Oui	2015	Oui	5	0		0				0		0	0	8	Pas de signe	0	.		0	Oui	1	Il n’aime pas l’idee			Non	Non	12.7961	-12.2429
620	Masculin	9	4	Elève				Saraya	Falémé	Diakha Madina	0	Oui		0	Oui	500	Oui	1	3	Se laver	Oui	2015	Oui	2	0		0				0		0	0	8	Pas de signe	0	.		0	0			0	0	Non	Non	12.7731	-11.6676
660	Feminin	10	4	Elève				Kédougou	Gambie	Kabateguenda	0	Oui		0	Oui	200	Oui	1	1 2 3	Laver la vaisselle	Oui	2015	Oui	2	0		0				0		0	0	8	Pas de signe	0	.		0	Oui	2	Il pense que ça pourrait etre douloureux			Non	Non	12.796	-12.2428
1125	Feminin	25	1	Cultivateur				Saraya	Koîlakabé	Missirah Dantila	0	0	15	0	Oui	70	Oui	1	2 3	Laver le linge	Oui	2015	Oui		Oui	Oui	Oui	Toutes les semaines	Non	Non	0		0	Oui	8	Pas de signe	0	.		0	Oui	2	Il pense que ça pourrait etre douloureux			Non	Non	12.5052	-11.6891
200	Feminin	27	99	Autres			Orpaillage	Kédougou	Gambie	Soucouta	0	0	22	0	Oui	400	Oui	1	1 2 3 4	Laver la vaisselle	0						0				0		0	0	8	Pas de signe	0	.		0	Oui	2	Il pense que ça pourrait etre douloureux			Non	Non	12.7485	-12.467
928	Masculin	6	4	Elève				Saraya	Falémé	Bambadji	0	Oui		0	Oui	500	Oui	1	3	Se laver	Oui	2015	0				0				0		0	0	8	Pas de signe	0	.		0	Oui	2	Il pense que ça pourrait etre douloureux			Non	Non
472	Masculin	40	1	Cultivateur				Kédougou	Gambie	Thiancoumalal	0	0	10	0	Oui	500	Oui	5	8	Faire boire les animaux	Oui	2012	Oui	4	0		0				0		0	0	8	Pas de signe	0	.		0	Oui	1	Il n’aime pas l’idee			Non	Non	12.4752	-12.2458
918	Masculin	10	4	Elève				Saraya	Falémé	Bambadji	0	Oui		0	Oui	500	Oui	1	3	Se laver	Oui	2015	Oui	1	0		0				0		0	Oui	8	Pas de signe	0	.		0	Oui	2	Il pense que ça pourrait etre douloureux			Non	Non
357	Masculin	10	4	Elève				Kédougou	Gambie	Yamoussa (thiabekani)	0	Oui		0	Oui	200	Oui	3	3 6	Se laver	Oui	2008	0				0				0		0	0	8	Pas de signe	0	.		0	Oui	2	Il pense que ça pourrait etre douloureux			Non	Non	12.4379	-12.2501
688	Masculin	53	1	Cultivateur				Kédougou	Gambie	Kabateguenda	0	Oui		0	Oui	200	Oui	1	3 4	Se laver	Oui	2015	Oui	5	0		Oui	Moins souvent que tous les mois	Non	Non	0		0	Oui	8	Pas de signe	0	.		0	Oui	2	Il pense que ça pourrait etre douloureux			Non	Non	12.7961	-12.2428
1029	Feminin	9	4	Elève				Saraya	Falémé	Bofeto	0	Oui		0	Oui	200	Oui	1	2 3 4	Laver le linge	Oui	2006	0				Oui	Tous les jours	Non	Non	0		0	Oui	8	Pas de signe	0	.		0	0			0	0	Non	Non
104	Masculin	47	1	Cultivateur				Kédougou	Gambie	Bamboya	0	0	22	0	Oui	500	Oui	4	4	Laver le sable pour la recherche d’or	Oui	2014	Oui	1	0		0				0		0	0	8	Pas de signe	0	.		0	Oui	1 2	Il n’aime pas l’idee			Non	Non	12.7819	-12.4747
449	Masculin	81	1 99	Cultivateur	Autres		Eleveur	Kédougou	Gambie	Thiancoumalal	0	Oui		0	Oui	500	Oui	5	99	Autre	Oui	2012	Oui	4	0		0				0		0	0	8	Pas de signe	0	.		TDR positif	0			0	0	Non	Non	12.4752	-12.2458
1076	Feminin	70	1	Cultivateur				Saraya	Koîlakabé	Missirah Dantila	0	Oui		0	Oui	70	Oui	4	2	Laver le linge	Oui	2015	Oui		Oui	Oui	0				0		0	Oui	8	Pas de signe	0	.		0	0			0	0	Non	Non	12.5049	-11.6891
551	Feminin	14	4	Elève				Saraya	Falémé	Diakha Madina	0	Oui		0	Oui	500	0				Oui	2015	Oui	3	0		0				0		0	0	8	Pas de signe	0	.		0	0			0	0	Non	Non	12.7732	-11.6676
99	Feminin	11	4	Elève				Kédougou	Gambie	Bamboya	0	Oui		Oui	Oui	500	Oui	1	3 4	Se laver	Oui	2014	Oui	1	0		0				0		0	0	8	Pas de signe	0	.		0	Oui	2	Il pense que ça pourrait etre douloureux			Non	Non	12.7819	-12.4746
485	Feminin	13	4	Elève				Kédougou	Gambie	Thiancoumalal	0	Oui		0	Oui	500	Oui	1	3	Se laver	Oui	2012	Oui	1	0		Oui	Moins souvent que tous les mois	Non	Oui	0		0	0	8	Pas de signe	0	.		0	Oui	2	Il pense que ça pourrait etre douloureux			Non	Non	12.4752	-12.2458
285	Masculin	12	4	Elève				Kédougou	Gambie	Mandathiès	0	Oui		0	Oui	1300	Oui	5	3 4 5	Se laver	Oui	2015	Oui	1	Oui	Oui	0				0		0	0	8	Pas de signe	0	.		0	Oui	1 2	Il n’aime pas l’idee			Non	Non	12.7178	-12.4827
814	Masculin	37	1	Cultivateur				Kédougou	Gambie	Ndjendj Bassiri	0	0	9	Oui	Oui	800	Oui	1	5	Pêcher	Oui	2008	Oui	2	0		0				0		0	Oui	8	Pas de signe	0	.		TDR positif	0			0	0	Non	Non	12.6904	-12.2021
737	Masculin	9	4	Elève				Saraya	Falémé	Diakha Madina	0	Oui		0	Oui	500	0				Oui	2015	Oui	1	Oui	Oui	0				0		0	0	8	Pas de signe	0	.		0	0			0	0	Non	Non	12.7731	-11.6675
1203	Feminin	60	1 5	Cultivateur	Ménagère			Saraya	Falémé	Missirah Dantila	0	Oui		0	Oui	70	Oui	3	2 3 99	Laver le linge	Oui	2015	Oui	1	0		Oui	Tous les jours	Non	Oui	0		0	0	8	Pas de signe	0	.		0	Oui	1	Il n’aime pas l’idee			Non	Non
1137	Feminin	9	4	Elève				Saraya	Koîlakabé	Missirah Dantila	0	Oui		0	Oui	70	Oui	1	2 3	Laver le linge	Oui	2015	Oui	1	Oui	Oui	Oui	Toutes les semaines	Ne sait pas	Non	0		0	0	8	Pas de signe	0	.		0	0			0	0	Non	Non	12.505	-11.6892
295	Masculin	10	4	Elève				Kédougou	Gambie	Mandathiès	0	Oui		0	Oui	1300	Oui	2	3	Se laver							0				0		0	0	8	Pas de signe	0	.		0	Oui	2	Il pense que ça pourrait etre douloureux			Non	Oui	12.7178	-12.4828
1092	Masculin	11	4	Elève				Saraya	Koîlakabé	Missirah Dantila	0	Oui		0	Oui	79	Oui	1	3	Se laver	Oui	2015	Oui	1	Oui	Oui	Oui	Toutes les semaines	Ne sait pas	Non	0		0	0	8	Pas de signe	0	.		0	Oui	2	Il pense que ça pourrait etre douloureux			Non	Non	12.505	-11.6891
283	Masculin	15	4	Elève				Kédougou	Gambie	Mandathiès	0	Oui		0	Oui	1300	Oui	3	3 5	Se laver	Oui	2015	Oui	3	Oui	Oui	0				0		0	0	8	Pas de signe	0	.		0	Oui	2	Il pense que ça pourrait etre douloureux			Non	Non	12.7178	-12.4827
402	Feminin	27	99	Autres			Relais communautaire	Kédougou	Gambie	Yamoussa (thiabekani)	0	Oui		Oui	Oui	200	Oui	2	2 3	Laver le linge	Oui	2008	Oui	1	0		0				0		0	0	8	Pas de signe	0	.		0	Oui	2	Il pense que ça pourrait etre douloureux			Non	Non	12.4379	-12.2501
705	Feminin	35	5	Ménagère				Kédougou	Gambie	Kabateguenda	0	Oui		0	Oui	200	Oui	1	1 2 3 4	Laver la vaisselle	Oui	2015	Oui	5	0		0				0		0	0	8	Pas de signe	0	.		0	Oui	1	Il n’aime pas l’idee			Non	Non	12.7961	-12.2428
790	Masculin	51	1	Cultivateur				Kédougou	Gambie	Ndjendj Bassiri	0	0	24	0	Oui	800	Oui	4	2 3	Laver le linge	Oui	2008	Oui		0		0				0		0	0	8	Pas de signe	0	.		0	0			0	0	Non	Non	12.6904	-12.2021
159	Masculin	8	4	Elève				Kédougou	Gambie	Soucouta	0	Oui		0	Oui	400	Oui	1	3	Se laver	0						0				0		0	0	8	Pas de signe	0	.		0	Oui	2	Il pense que ça pourrait etre douloureux			Non	Non	12.7485	-12.4671
535	Masculin	70	1	Cultivateur				Kédougou	Gambie	Thiancoumalal	0	0	30	0	Oui	500	Oui	1	3 4 5 7 8	Se laver	Oui	2012	Oui	2	0		0				0		0	0	8	Pas de signe	0	.		0	Oui	2	Il pense que ça pourrait etre douloureux			Non	Non	12.4753	-12.2457
864	Masculin	7	4	Elève				Saraya	Falémé	Bambadji	0	Oui		0	0						Oui	2015	Oui	1	0		0				0		0	0	8	Pas de signe	0	.		0	Oui	2	Il pense que ça pourrait etre douloureux			Non	Non
1179	Masculin	15	4	Elève				Saraya	Falémé	Missirah Dantila	0	Oui		0	Oui	70	Oui	1	3	Se laver	Oui	2015	Oui	1	0		0				0		0	0	8	Pas de signe	0	.		0	Oui	2	Il pense que ça pourrait etre douloureux			Non	Non
469	Feminin	25	1 5	Cultivateur	Ménagère			Kédougou	Gambie	Thiancoumalal	0	0	10	0	Oui	500	Oui	1	2	Laver le linge	Oui	2012	Oui	2	0		0				0		0	0	8	Pas de signe	0	.		0	0			0	0	Non	Non	12.4752	-12.2458
484	Masculin	9	4	Elève				Kédougou	Gambie	Thiancoumalal	0	Oui		0	Oui	500	Oui	1	3	Se laver	Oui	2012	Oui	2	0		0				0		0	0	8	Pas de signe	0	.		0	Oui	2	Il pense que ça pourrait etre douloureux			Non	Non	12.4752	-12.2458
1106	Masculin	34	1	Cultivateur				Saraya	Koîlakabé	Missirah Dantila	0	Oui		Oui	Oui	70	Oui	3	3 5 7	Se laver	Oui	2015	0				Oui	Moins souvent que tous les mois	Non	Non	0		0	0	8	Pas de signe	0	.		0	0			0	0	Non	Non	12.5049	-11.6892
220	Feminin	5	99	Autres			Aucune	Kédougou	Gambie	Soucouta	0	Oui		0	Oui	400	Oui	1	3 7	Se laver	0						0				0		0	0	8	Pas de signe	0	.		0	Oui	1	Il n’aime pas l’idee			Non	Non
1123	Feminin	26	5	Ménagère				Saraya	Koîlakabé	Missirah Dantila	0	Oui		0	Oui	70	Oui	1	1 2 3	Laver la vaisselle	Oui	2015	Oui		Oui	Oui	Oui	Toutes les semaines	Ne sait pas	Non	0		0	0	8	Pas de signe	0	.		0	Oui	2	Il pense que ça pourrait etre douloureux			Non	Non	12.5051	-11.6891
97	Masculin	7	4	Elève				Kédougou	Gambie	Bamboya	0	Oui		0	Oui	500	Oui	1	4	Laver le sable pour la recherche d’or	Oui		Oui	1	0		0				0		0	0	8	Pas de signe	0	.		0	Oui	2	Il pense que ça pourrait etre douloureux			Non	Non	12.7819	-12.4747
1196	Masculin	11	4	Elève				Saraya	Falémé	Missirah Dantila	0	Oui		0	Oui	70	Oui	1	3	Se laver	Oui	2015	Oui	1	0		0				0		0	0	8	Pas de signe	0	.		0	Oui	2	Il pense que ça pourrait etre douloureux			Non	Non
136	Feminin	42	5	Ménagère				Kédougou	Gambie	Mandathiès	0	Oui		0	Oui	1300	Oui	3	2 3 4	Laver le linge	Oui		Oui		0		0				0		0	Oui	8	Pas de signe	0	.		0	Oui	2	Il pense que ça pourrait etre douloureux			Non	Oui	12.7179	-12.4828
729	Feminin	11	4	Elève				Saraya	Falémé	Diakha Madina	0	Oui		0	Oui	500	Oui	2	2 3	Laver le linge	Oui	2015	Oui	1	Oui	Oui	0				0		0	0	8	Pas de signe	0	.		0	0			0	0	Non	Non	12.7731	-11.6675
665	Feminin	12	4	Elève				Kédougou	Gambie	Kabateguenda	0	Oui		0	Oui	200	Oui	1	1 2 3	Laver la vaisselle	Oui	2015	Oui	2	0		0				0		0	0	8	Pas de signe	0	.		0	Oui	2	Il pense que ça pourrait etre douloureux			Non	Non	12.7961	-12.2429
631	Feminin	5	4	Elève				Saraya	Falémé	Diakha Madina	0	Oui		0	Oui	500	0				Oui	2015	0				0				0		0	0	8	Pas de signe	0	.		0	0			0	0	Non	Non	12.7731	-11.6676
461	Feminin	56	1 5	Cultivateur	Ménagère			Kédougou	Gambie	Thiancoumalal	0	0	40	0	Oui	500	Oui	1	2	Laver le linge	Oui	2012	Oui	4	0		0				0		0	Oui	8	Pas de signe	0	.		0	0			0	0	Non	Non	12.4752	-12.2457
977	Feminin	12	4	Elève				Saraya	Falémé	Diakha Madina	0	Oui		0	Oui	500	Oui	2	3	Se laver	Oui	2015	Oui	1	Oui	Oui	0				0		0	0	8	Pas de signe	0	.		0	0			0	0	Non	Non	12.7731	-11.6675
839	Masculin	11	4	Elève				Saraya	Falémé	Bambadji	0	Oui		0	Oui	500	Oui	1	3	Se laver	Oui	2015	Oui	1	Oui	Oui	0				0		0	0	8	Pas de signe	0	.		0	0			0	0	Non	Non	12.8208	-11.4999
351	Feminin	45	1	Cultivateur				Kédougou	Gambie	Yamoussa (thiabekani)	0	0	22	0	Oui	200	Oui	3	3	Se laver	Oui	2008	Oui		0		0				0		0	Oui	8	Pas de signe	0	.		TDR positif	Oui	2	Il pense que ça pourrait etre douloureux			Non	Non	12.4379	-12.2502
552	Feminin	30	1 5	Cultivateur	Ménagère			Saraya	Falémé	Diakha Madina	0	Oui		0	Oui	500	0				Oui	2015	Oui		Oui	Oui	0				0		0	0	8	Pas de signe	0	.		0	0			0	0	Non	Non	12.7731	-11.6676
1156	Feminin	62	5	Ménagère				Saraya	Falémé	Missirah Dantila	0	Oui		0	Oui	70	0				Oui	2015	Oui	1	0		0				0		0	Oui	8	Pas de signe	0	.		0	Oui	1	Il n’aime pas l’idee			Non	Non
129	Masculin	8	4	Elève				Kédougou	Gambie	Mandathiès	0	Oui		0	Oui	1300	Oui	5	3 4	Se laver	Oui	2014	Oui	1	0		Oui	Moins souvent que tous les mois	Ne sait pas	Non	0		0	0	8	Pas de signe	0	.		0	Oui	2	Il pense que ça pourrait etre douloureux			Non	Non	12.7179	-12.4827
841	Masculin	11	4	Elève				Saraya	Falémé	Bambadji	0	Oui		0	Oui	500	Oui	1	3	Se laver	Oui	2015	Oui	1	Oui	Oui	0				0		0	0	8	Pas de signe	0	.		TDR positif	0			0	0	Non	Non	12.8208	-11.4998
125	Masculin	28	99	Autres			Enseignant	Kédougou	Gambie	Mandathiès	0	0	7	Oui	Oui	1300	0										0				0		0	0	8	Pas de signe	0	.		0	Oui	1 2	Il n’aime pas l’idee			Non	Oui	12.7178	-12.4827
1198	Masculin	12	4	Elève				Saraya	Koîlakabé	Missirah Dantila	0	Oui		0	Oui	70	Oui	1	3 6 7	Se laver	Oui	2015	Oui	1	Oui	Oui	0				0		0	0	8	Pas de signe	0	.		0	Oui	2	Il pense que ça pourrait etre douloureux			Non	Non	12.5051	-11.6892
72	Feminin	18	5 99	Ménagère	Autres		Laveuse d'Or	Kédougou	Gambie	Bamboya	0	0	5	Oui	Oui	100	Oui	1	1 2 3 4	Laver la vaisselle	Oui	2014	Oui	2	0		Oui	Tous les jours	Oui	Oui	0		0	Oui	8	Pas de signe	0	.		0	Oui	2	Il pense que ça pourrait etre douloureux			Non	Non	12.7819	-12.4747
53	Feminin	53	1 99	Cultivateur	Autres		Orpaillage	Kédougou	Gambie	Bamboya	0	0	30	0	Oui	500	Oui	1	2 99	Laver le linge	Oui	2014					0				0		0	Oui	8	Pas de signe	0	.		0	Oui	1	Il n’aime pas l’idee			Non	Non	12.7819	-12.4746
62	Feminin	5	99	Autres			Neant	Kédougou	Gambie	Bamboya	0	Oui		0	Oui	500	Oui	4	99	Autre							Oui	Tous les jours	Ne sait pas	Non	0		0	0	8	Pas de signe	0	.		0	Oui	1	Il n’aime pas l’idee			Non	Non	12.7819	-12.4747
346	Masculin	60	1	Cultivateur				Kédougou	Gambie	Yamoussa (thiabekani)	0	0	30	0	Oui	200	Oui	1	3	Se laver	Oui	2008	Oui		0		0				0		0	Oui	8	Pas de signe	0	.		TDR positif	Oui	2	Il pense que ça pourrait etre douloureux			Non	Non	12.4379	-12.2501
321	Feminin	8	4	Elève				Kédougou	Gambie	Yamoussa (thiabekani)	0	Oui		0	Oui	200	Oui	3	2 3	Laver le linge	Oui	2008	0				0				0		0	0	8	Pas de signe	0	.		0	Oui	2	Il pense que ça pourrait etre douloureux			Non	Oui	12.4379	-12.2502
602	Masculin	12	4	Elève				Saraya	Falémé	Diakha Madina	0	Oui		0	Oui	509	Oui	4	3	Se laver	Oui	2015	Oui	1	Oui	Oui	0				0		0	0	8	Pas de signe	0	.		0	0			0	0	Non	Non	12.7732	-11.6675
86	Feminin	22	5	Ménagère				Kédougou	Gambie	Bamboya	0	Oui		0	Oui	500	Oui	4	2 3	Laver le linge							0				0		0	0	8	Pas de signe	0	.		0	Oui	1 2	Il n’aime pas l’idee			Non	Oui	12.7819	-12.4747
348	Feminin	11	4	Elève				Kédougou	Gambie	Yamoussa (thiabekani)	0	Oui		0	Oui	200	Oui	4	3	Se laver	Oui	2008	0				0				0		0	0	8	Pas de signe	0	.		0	Oui	2	Il pense que ça pourrait etre douloureux			Non	Oui	12.4378	-12.25
806	Feminin	15	4	Elève				Kédougou	Gambie	Ndjendj Bassiri	0	0	0.3	Oui	Oui	800	Oui	1	1 2 3 7	Laver la vaisselle	Oui	2008	Oui	1	0		0				0		0	0	8	Pas de signe	0	.		0	Oui	2	Il pense que ça pourrait etre douloureux			Non	Non	12.6904	-12.2021
192	Feminin	45	5	Ménagère				Kédougou	Gambie	Soucouta	0	0	30	0	Oui	400	Oui	1	1 2 3 4	Laver la vaisselle	0						0				0		0	0	8	Pas de signe	0	.		0	Oui	2	Il pense que ça pourrait etre douloureux			Non	Non
1039	Masculin	9	4	Elève				Saraya	Falémé	Bofeto	0	Oui		0	Oui	200	Oui	1	2 3	Laver le linge	0						Oui	Tous les jours	Non	Non	0		0	Oui	8	Pas de signe	0	.		0	Oui	2	Il pense que ça pourrait etre douloureux			Non	Non
268	Masculin	6	4	Elève				Kédougou	Gambie	Mandathiès	0	Oui		0	Oui	1300	Oui	4	3 4	Se laver							0				0		0	0	8	Pas de signe	0	.		0	Oui	2	Il pense que ça pourrait etre douloureux			Non	Non	12.7179	-12.4827
1044	Feminin	6	4	Elève				Saraya	Falémé	Bofeto	0	Oui		0	Oui	200	Oui	1	3	Se laver	Oui	2006	0				0				0		0	0	8	Pas de signe	0	.		0	Oui	2	Il pense que ça pourrait etre douloureux			Non	Non
219	Feminin	5	99	Autres			Aucune	Kédougou	Gambie	Soucouta	0	Oui		0	Oui	400	Oui	3	3	Se laver	0						0				0		0	0	8	Pas de signe	0	.		0	Oui	2	Il pense que ça pourrait etre douloureux			Non	Non	12.7484	-12.467
349	Feminin	8	4	Elève				Kédougou	Gambie	Yamoussa (thiabekani)	0	Oui		0	Oui	200	Oui	3	3	Se laver	Oui	2008	0				0				0		0	0	8	Pas de signe	0	.		0	Oui	2	Il pense que ça pourrait etre douloureux			Non	Oui	12.4379	-12.2501
1026	Feminin	12	5	Ménagère				Saraya	Falémé	Bofeto	0	0	5	Oui	Oui	200	Oui	1	2 3	Laver le linge	Oui	2006	0				Oui	Moins souvent que tous les mois	Ne sait pas	Non	0		0	0	8	Pas de signe	0	.		0	0			0	0	Non	Non	12.5444	-11.4482
325	Feminin	12	4	Elève				Kédougou	Gambie	Yamoussa (thiabekani)	0	Oui		0	Oui	2008	Oui	3	2	Laver le linge	Oui	2008	0				0				0		0	0	8	Pas de signe	0	.		0	Oui	2	Il pense que ça pourrait etre douloureux			Non	Oui	12.4379	-12.2502
19	Masculin	9	4	Elève				Kédougou	Gambie	Badon	0	Oui		0	Oui	800	Oui	3	3	Se laver	Oui	2015	Oui		Oui	Oui	0				0		0	0	8	Pas de signe	0	.		0	Oui	2	Il pense que ça pourrait etre douloureux			Non	Non	12.918	-12.3762
441	Feminin	15	5	Ménagère				Kédougou	Gambie	Soucouta	0	Oui		Oui	Oui	400	Oui	1	1 2 3	Laver la vaisselle	0						0				0		0	0	8	Pas de signe	0	.		0	Oui	2	Il pense que ça pourrait etre douloureux			Non	Non	12.7485	-12.467
529	Masculin	21	1	Cultivateur				Kédougou	Gambie	Thiancoumalal	0	Oui		0	Oui	500	Oui	2	3	Se laver	Oui	2012	Oui	2	0		0				0		0	0	8	Pas de signe	0	.		0	Oui	2	Il pense que ça pourrait etre douloureux			Non	Non	12.4752	-12.2457
639	Feminin	26	5	Ménagère				Saraya	Falémé	Diakha Madina	0	0	6	Oui	Oui	500	Oui	4	2 3	Laver le linge	Oui	2015	0				0				0		0	0	8	Pas de signe	0	.		0	0			0	0	Non	Non	12.7731	-11.6676
753	Feminin	32	5	Ménagère				Kédougou	Gambie	Badian	0	0	20	0	Oui	100	Oui	3	2 3 4	Laver le linge	Oui	2008	Oui		0		0				0		0	0	8	Pas de signe	0	.		0	Oui	2	Il pense que ça pourrait etre douloureux			Non	Non	12.8368	-12.3655
589	Masculin	11	4	Elève				Saraya	Falémé	Diakha Madina	0	Oui		0	Oui	500	Oui	4	3	Se laver	Oui	2015	0				0				0		0	0	8	Pas de signe	0	.		0	0			0	0	Non	Non	12.7731	-11.6675
699	Masculin	32	99	Autres			Orpailleur	Kédougou	Gambie	Kabateguenda	0	Oui		0	Oui	200	Oui	4	3 4	Se laver	Oui	2015	Oui	1	0		0				0		0	0	8	Pas de signe	0	.		0	Oui	2	Il pense que ça pourrait etre douloureux			Non	Non	12.7961	-12.2428
752	Masculin	66	1	Cultivateur				Kédougou	Gambie	Badian	0	0	46	0	Oui	100	Oui	5	3 4	Se laver	Oui	2008	Oui	4	0		0				0		0	0	8	Pas de signe	0	.		0	Oui	1 2	Il n’aime pas l’idee			Non	Oui	12.8372	-12.3665
1201	Masculin	13	4	Elève				Saraya	Falémé	Missirah Dantila	0	Oui		0	Oui	70	Oui	1	3	Se laver	Oui	2015	Oui	1	0		0				0		0	0	8	Pas de signe	0	.		0	Oui	2	Il pense que ça pourrait etre douloureux			Non	Non
1190	Masculin	8	4	Elève				Saraya	Koîlakabé	Missirah Dantila	0	Oui		0	Oui	70	Oui	1	3 6 7	Se laver	Oui	2015	Oui	1	Oui	Oui	0				0		0	0	8	Pas de signe	0	.		0	0			0	0	Non	Oui	12.5051	-11.6891
1209	Feminin	13	4	Elève				Saraya	Falémé	Missirah Dantila	0	Oui		0	Oui	70	Oui	1	2 3	Laver le linge	Oui	2015	Oui	1	0		0				0		0	0	8	Pas de signe	0	.		0	Oui	2	Il pense que ça pourrait etre douloureux			Non	Non
944	Feminin	9	99	Autres			Aucune	Saraya	Falémé	Bambadji	0	Oui		0	Oui	500	Oui	1	2 3	Laver le linge	Oui	2015	0				0				0		0	0	8	Pas de signe	0	.		0	Oui	2	Il pense que ça pourrait etre douloureux			Non	Non
1185	Feminin	11	4	Elève				Saraya	Falémé	Missirah Dantila	0	Oui		0	Oui	70	Oui	1	2 3	Laver le linge	Oui	2015	Oui	1	0		0				0		0	0	8	Pas de signe	0	.		0	Oui	2	Il pense que ça pourrait etre douloureux			Non	Non
337	Feminin	30	5	Ménagère				Kédougou	Gambie	Yamoussa (thiabekani)	0	0	20	0	Oui	200	Oui	3	2 3	Laver le linge	Oui	2008	Oui		0		0				0		0	0	8	Pas de signe	0	.		0	Oui	2	Il pense que ça pourrait etre douloureux			Non	Oui	12.4379	-12.2502
490	Feminin	9	4	Elève				Kédougou	Gambie	Thiancoumalal	0	Oui		0	Oui	500	Oui	1	3	Se laver	Oui	2012	Oui	2	0		0				0		0	0	8	Pas de signe	0	.		0	Oui	2	Il pense que ça pourrait etre douloureux			Non	Non	12.4752	-12.2458
308	Feminin	49	1	Cultivateur				Kédougou	Gambie	Yamoussa (thiabekani)	0	0	16	0	Oui	200	Oui	3	2	Laver le linge	Oui	2008	Oui	3	0		0				0		0	0	8	Pas de signe	0	.		0	Oui	1 2	Il n’aime pas l’idee			Non	Non	12.4379	-12.2502
275	Masculin	6	4	Elève				Kédougou	Gambie	Mandathiès	0	Oui		0	Oui	1300	Oui	5	3 4	Se laver	Oui	2014	0				0				0		0	0	8	Pas de signe	0	.		0	Oui	2	Il pense que ça pourrait etre douloureux			Non	Non	12.7178	-12.4827
327	Feminin	20	5	Ménagère				Kédougou	Gambie	Yamoussa (thiabekani)	0	0	6	Oui	Oui	200	Oui	4	2 3	Laver le linge	Oui	2008	Oui		0		0				0		0	0	8	Pas de signe	0	.		0	Oui	2	Il pense que ça pourrait etre douloureux			Non	Non	12.4379	-12.2502
328	Masculin	46	1	Cultivateur				Kédougou	Gambie	Yamoussa (thiabekani)	0	0	36	0	Oui	200	Oui	5	3	Se laver	Oui	2008	Oui		0		0				0		0	0	8	Pas de signe	0	.		0	Oui	1	Il n’aime pas l’idee			Non	Non	12.4379	-12.2502
638	Feminin	20	5	Ménagère				Saraya	Falémé	Diakha Madina	0	0	10	Oui	Oui	500	Oui	3	2 3	Laver le linge	Oui	2015					0				0		0	Oui	8	Pas de signe	0	.		0	Oui	2	Il pense que ça pourrait etre douloureux			Non	Non	12.7731	-11.6676
422	Masculin	12	4	Elève				Kédougou	Gambie	Soucouta	0	Oui		0	Oui	400	Oui	1	1 3 4 5	Laver la vaisselle							0				0		0	0	8	Pas de signe	0	.		0	Oui	2	Il pense que ça pourrait etre douloureux			Non	Non	12.7485	-12.467
612	Masculin	8	4	Elève				Saraya	Falémé	Diakha Madina	0	Oui		0	Oui	500	Oui	3	3	Se laver	Oui	2015	0				0				0		0	0	8	Pas de signe	0	.		0	0			0	0	Non	Non	12.7731	-11.6676
6	Masculin	40	1	Cultivateur				Kédougou	Gambie	Badon	0	Oui		0	Oui	800	Oui	5	5 99	Pêcher	Oui		Oui	5			Oui	Moins souvent que tous les mois	Oui	Non	Oui	1	0	0	2	Nodules sous-cutanées : onchocercomes qui sont des kystes se formant autour des vers au-dessus de plans durs osseux	0	.		0	Oui	2	Il pense que ça pourrait etre douloureux			Non	Non	12.918	-12.3762
845	Feminin	60	5	Ménagère				Saraya	Falémé	Bambadji	0	0	0.1	0	Oui	500	0				Oui	2015	0				0				0		0	0	8	Pas de signe	0	.		0	0			0	0	Non	Non
544	Masculin	6	4	Elève				Kédougou	Gambie	Kabateguenda	0	Oui		0	Oui	200	Oui	1	3	Se laver	Oui	2015	Oui	1	0		0				0		0	0	8	Pas de signe	0	.		0	Oui	2	Il pense que ça pourrait etre douloureux			Non	Oui	12.796	-12.2428
40	Feminin	40	5	Ménagère				Kédougou	Gambie	Badon	0	Oui		0	Oui	800	Oui	1	2	Laver le linge	Oui	2015	Oui	4	Oui	Oui	0				0		0	0	8	Pas de signe	0	.		0	Oui	1	Il n’aime pas l’idee			Non	Non	12.9179	-12.3762
184	Feminin	25	5 99	Ménagère	Autres		Orpailleur	Kédougou	Gambie	Soucouta	0	0	10	0	Oui	400	Oui	1	1 2 3 4 7	Laver la vaisselle	0						0				0		0	0	8	Pas de signe	0	.		0	Oui	1	Il n’aime pas l’idee			Non	Non	12.7485	-12.4671
994	Feminin	5	4	Elève				Saraya	Falémé	Diakha Madina	0	Oui		0	Oui	500	Oui	2	3	Se laver	Oui	2015	0				0				0		0	0	8	Pas de signe	0	.		0	Oui	2	Il pense que ça pourrait etre douloureux			Non	Non	12.7731	-11.6676
297	Feminin	8	4	Elève				Kédougou	Gambie	Mandathiès	0	Oui		0	Oui	1300	Oui	5	3 4	Se laver	Oui	2014	Oui	1	Oui	Oui	0				0		0	0	8	Pas de signe	0	.		0	Oui	1 2	Il n’aime pas l’idee			Non	Non	12.7178	-12.4827
28	Masculin	10	4	Elève				Kédougou	Gambie	Badon	0	Oui		0	Oui	800	Oui	3	3	Se laver	Oui	2015	Oui		Oui	Oui	0				0		0	0	8	Pas de signe	0	.		0	Oui	2	Il pense que ça pourrait etre douloureux			Non	Non	12.9179	-12.3762
426	Masculin	12	4	Elève				Kédougou	Gambie	Soucouta	0	Oui		0	Oui	400	Oui	1	3 4	Se laver	0						0				0		0	0	8	Pas de signe	0	.		0	Oui	1	Il n’aime pas l’idee			Non	Non	12.7484	-12.467
1049	Feminin	6	4	Elève				Saraya	Falémé	Bofeto	0	Oui		0	Oui	200	Oui	1	3	Se laver	Oui	2006	0				0				0		0	0	8	Pas de signe	0	.		0	Oui	2	Il pense que ça pourrait etre douloureux			Non	Non
50	Masculin	37	1	Cultivateur				Kédougou	Gambie	Bamboya	0	0	23	0	Oui	500	Oui	1	4	Laver le sable pour la recherche d’or	Oui	2014	Oui		0		0				0		0	Oui	8	Pas de signe	0	.		0	Oui	1	Il n’aime pas l’idee			Non	Non	12.7819	-12.4747
1100	Feminin	14	4	Elève				Saraya	Falémé	Missirah Dantila	0	Oui		0	Oui	70	Oui	1	2 3	Laver le linge	Oui	2015	Oui	1	0		0				0		0	Oui	8	Pas de signe	0	.		0	Oui	2	Il pense que ça pourrait etre douloureux			Non	Non
191	Feminin	16	5	Ménagère				Kédougou	Gambie	Soucouta	0	Oui		0	Oui	400	Oui	1	1 2 3 4 7	Laver la vaisselle	0						0				0		0	0	8	Pas de signe	0	.		0	Oui	2	Il pense que ça pourrait etre douloureux			Non	Non	12.7486	-12.4671
574	Feminin	56	5	Ménagère				Saraya	Falémé	Diakha Madina	0	0	45	0	Oui	500	0				Oui	2015	0				0				0		0	0	8	Pas de signe	0	.		0	0			0	0	Non	Non	12.7732	-11.6675
812	Feminin	25	1	Cultivateur				Kédougou	Gambie	Ndjendj Bassiri	0	0	3	Oui	Oui	800	Oui	1	2 3 4 7	Laver le linge	Oui	2008	0				0				0		0	0	8	Pas de signe	0	.		0	0			0	0	Non	Non	12.6903	-12.2021
815	Masculin	30	99	Autres			Orpaillage	Kédougou	Gambie	Ndjendj Bassiri	0	0	3	Oui	Oui	200	Oui	1	3	Se laver	Oui	2008	0				0				0		0	0	8	Pas de signe	0	.		0	0			0	0	Non	Non	12.6903	-12.2022
837	Feminin	12	4	Elève				Saraya	Falémé	Bambadji	0	Oui		0	Oui	500	Oui	1	3	Se laver	Oui	2015	Oui	1	Oui	Oui	0				0		0	0	8	Pas de signe	0	.		0	0			0	0	Non	Non	12.8208	-11.4999
794	Feminin	13	4	Elève				Kédougou	Gambie	Ndjendj Bassiri	0	Oui		0	Oui	800	Oui	1	1 2 3 4 7	Laver la vaisselle	Oui	2008	Oui	3	0		0				0		0	0	8	Pas de signe	0	.		0	0			0	0	Non	Non	12.6903	-12.2021
836	Feminin	9	4	Elève				Saraya	Falémé	Bambadji	0	Oui		Oui	Oui	500	Oui	4	3	Se laver	0						0				0		0	0	8	Pas de signe	0	.		0	0			0	0	Non	Non	12.8208	-11.4999
893	Feminin	8	4	Elève				Saraya	Falémé	Bambadji	0	Oui		0	Oui	500	Oui	1	2 3 6	Laver le linge	Oui	2015	Oui	1	Oui	Oui	0				0		0	0	8	Pas de signe	0	.		0	0			0	0	Non	Non	12.8209	-11.4998
675	Masculin	11	4	Elève				Kédougou	Gambie	Kabateguenda	0	Oui		0	Oui	200	Oui	1	3	Se laver	Oui	2015	Oui	2	0		0				0		0	0	8	Pas de signe	0	.		0	Oui	2	Il pense que ça pourrait etre douloureux			Non	Non	12.7961	-12.2429
792	Feminin	19	5	Ménagère				Kédougou	Gambie	Ndjendj Bassiri	0	0	3	Oui	Oui	800	Oui	1	1 2 3 4 7	Laver la vaisselle	Oui	2008	Oui	2	0		0				0		0	0	8	Pas de signe	0	.		0	0			0	0	Non	Non	12.6904	-12.2021
251	Feminin	5	4	Elève				Kédougou	Gambie	Mandathiès	0	Oui		0	Oui	1300	Oui	3	3 4 6	Se laver							0				0		0	0	8	Pas de signe	0	.		0	Oui	2	Il pense que ça pourrait etre douloureux			Non	Non	12.7179	-12.4828
722	Feminin	65	5	Ménagère				Kédougou	Gambie	Kabateguenda	0	0	40	Oui	Oui	200	Oui	1	1 2 3 4	Laver la vaisselle	Oui	2015	Oui	5	0		0				0		0	Oui	8	Pas de signe	0	.		0	0			0	0	Non	Non	12.7961	-12.2429
884	Masculin	8	4	Elève				Saraya	Falémé	Bambadji	0	Oui		0	Oui	500	Oui	4	3 6	Se laver	Oui	2015	Oui	1	Oui	Oui	0				0		0	0	8	Pas de signe	0	.		0	0			0	0	Non	Non	12.8207	-11.4999
848	Feminin	12	4	Elève				Saraya	Falémé	Bambadji	0	Oui		0	Oui	500	Oui	1	3	Se laver	Oui	2015	Oui	1	Oui	Oui	0				0		0	0	8	Pas de signe	0	.		0	0			0	0	Non	Non	12.8207	-11.4999
139	Feminin	56	1	Cultivateur				Kédougou	Gambie	Mandathiès	0	0	10	0	Oui	1300	Oui	4	1 2 3 4	Laver la vaisselle	Oui		Oui		0		0				0		0	0	8	Pas de signe	0	.		0	Oui	2	Il pense que ça pourrait etre douloureux			Non	Oui	12.7179	-12.4827
1151	Masculin	10	4	Elève				Saraya	Falémé	Missirah Dantila	0	Oui		0	Oui	70	Oui	1	3	Se laver	Oui	2015	Oui	1	0		0				0		0	0	8	Pas de signe	0	.		0	Oui	2	Il pense que ça pourrait etre douloureux			Non	Non
126	Masculin	7	4	Elève				Kédougou	Gambie	Mandathiès	0	Oui		0	Oui	1300	Oui	5	3 4	Se laver	Oui	2014	Oui	2	0		Oui	Moins souvent que tous les mois	Ne sait pas	Oui	0		0	0	8	Pas de signe	0	.		0	Oui	2	Il pense que ça pourrait etre douloureux			Non	Non	12.7178	-12.4827
438	Masculin	38	1 99	Cultivateur	Autres		ASC	Kédougou	Gambie	Soucouta	0	0	5	Oui	Oui	400	Oui	1	3 4 7	Se laver	0						0				0		0	0	8	Pas de signe	0	.		0	Oui	99	Autre que les raisons listées en haut			Non	Non	12.7485	-12.467
920	Masculin	9	4	Elève				Saraya	Falémé	Bambadji	0	Oui		0	Oui	500	Oui	1	3	Se laver	Oui	2015	Oui	1	0		Oui	Tous les jours	Non	Non	0		0	0	8	Pas de signe	0	.		0	Oui	2	Il pense que ça pourrait etre douloureux			Non	Non
66	Masculin	28	1 99	Cultivateur	Autres		Soudeur	Kédougou	Gambie	Bamboya	0	0	22	0	Oui	500	Oui	1	4	Laver le sable pour la recherche d’or	Oui	2014	Oui	3	0		0				0		0	0	8	Pas de signe	0	.		0	Oui	99	Autre que les raisons listées en haut			Non	Non	12.7819	-12.4746
818	Masculin	24	99	Autres			Orpailleurs	Kédougou	Gambie	Ndjendj Bassiri	0	0	3	Oui	Oui	800	Oui	1	3 4 7	Se laver	Oui	2008	0				0				0		0	Oui	8	Pas de signe	0	.		0	0			0	0	Non	Non	12.6903	-12.2021
300	Feminin	8	4	Elève				Kédougou	Gambie	Mandathiès	0	Oui		0	Oui	1300	Oui	3	3 4	Se laver	Oui	2014	Oui	2	Oui	Oui	0				0		0	0	8	Pas de signe	0	.		0	Oui	2	Il pense que ça pourrait etre douloureux			Non	Non	12.7178	-12.4826
596	Feminin	10	4	Elève				Saraya	Falémé	Diakha Madina	0	Oui		0	Oui	500	Oui	4	3	Se laver	Oui	2015	Oui	1	0		0				0		0	0	8	Pas de signe	0	.		0	0			0	0	Non	Non	12.7731	-11.6676
983	Feminin	8	4	Elève				Saraya	Falémé	Diakha Madina	0	Oui		0	Oui	500	Oui	3	3	Se laver	Oui	2015	Oui	1	Oui	Oui	0				0		0	0	8	Pas de signe	0	.		0	0			0	0	Non	Non	12.7732	-11.6676
147	Feminin	51	1	Cultivateur				Kédougou	Gambie	Mandathiès	0	0	31	0	Oui	1300	Oui	1	2 4	Laver le linge	Oui	2014	Oui		0		0				0		0	Oui	8	Pas de signe	0	.		0	Oui	1 2	Il n’aime pas l’idee			Non	Non	12.7179	-12.4827
141	Masculin	31	1	Cultivateur				Kédougou	Gambie	Mandathiès	0	Oui		0	Oui	1300	Oui	1	3 4	Se laver	Oui		Oui		0		0				0		0	0	8	Pas de signe	0	.		0	Oui	99	Autre que les raisons listées en haut			Non	Oui	12.7179	-12.4827
661	Feminin	12	4	Elève				Kédougou	Gambie	Kabateguenda	0	Oui		0	Oui	200	Oui	1	1 2 3	Laver la vaisselle	Oui	2015	Oui	2	0		0				0		0	0	8	Pas de signe	0	.		0	Oui	2	Il pense que ça pourrait etre douloureux			Non	Non	12.7961	-12.2428
160	Feminin	8	4	Elève				Kédougou	Gambie	Soucouta	0	Oui		0	Oui	400	Oui	1	3	Se laver	0						0				0		0	0	8	Pas de signe	0	.		0	Oui	2	Il pense que ça pourrait etre douloureux			Non	Non	12.7485	-12.4669
196	Feminin	6	99	Autres			Aucune	Kédougou	Gambie	Soucouta	0	Oui		0	Oui	400	Oui	4	3	Se laver	0						0				0		0	0	8	Pas de signe	0	.		0	Oui	2	Il pense que ça pourrait etre douloureux			Non	Non	12.7485	-12.4671
897	Feminin	8	4	Elève				Saraya	Falémé	Bambadji	0	Oui		0	Oui	500	Oui	4	3 6	Se laver	Oui	2015	Oui	1	Oui	Oui	0				0		0	0	8	Pas de signe	0	.		0	0			0	0	Non	Non	12.8207	-11.4999
1109	Feminin	12	4	Elève				Saraya	Falémé	Missirah Dantila	0	Oui		0	Oui	70	Oui	1	3	Se laver	Oui	2015	Oui	1	0		0				0		0	0	8	Pas de signe	0	.		0	Oui	2	Il pense que ça pourrait etre douloureux			Non	Non
733	Feminin	10	4	Elève				Saraya	Falémé	Diakha Madina	0	Oui		0	Oui	500	Oui	4	2 3	Laver le linge	Oui	2015	0				0				0		0	0	8	Pas de signe	0	.		0	0			0	0	Non	Non	12.7731	-11.6675
287	Masculin	10	4	Elève				Kédougou	Gambie	Mandathiès	0	Oui		0	Oui	1300	Oui	5	3 4 5	Se laver	Oui	2015	Oui		Oui	Oui	0				0		0	0	8	Pas de signe	0	.		0	Oui	1 2	Il n’aime pas l’idee			Non	Non	12.7179	-12.4826
239	Feminin	10	4	Elève				Kédougou	Gambie	Mandathiès	0	Oui		0	Oui	1300	Oui	4	3 4	Se laver							0				0		0	0	8	Pas de signe	0	.		0	Oui	2	Il pense que ça pourrait etre douloureux			Non	Non	12.7179	-12.4828
229	Feminin	11	4	Elève				Kédougou	Gambie	Soucouta	0	Oui		0	Oui	400	Oui	1	2 3 4	Laver le linge							0				0		0	0	8	Pas de signe	0	.		0	Oui	2	Il pense que ça pourrait etre douloureux			Non	Non	12.7485	-12.4669
1215	Feminin	9	4	Elève				Saraya	Falémé	Missirah Dantila	0	Oui		0	Oui	70	Oui	1	3	Se laver	Oui	2015	Oui	1	0		0				0		0	0	8	Pas de signe	0	.		0	Oui	2	Il pense que ça pourrait etre douloureux			Non	Non
314	Feminin	17	5	Ménagère				Kédougou	Gambie	Yamoussa (thiabekani)	0	Oui		0	Oui	200	Oui	3	2 3	Laver le linge	Oui	2008	Oui		0		0				0		0	0	8	Pas de signe	0	.		0	Oui	1 2	Il n’aime pas l’idee			Non	Non	12.4379	-12.2502
403	Feminin	41	5	Ménagère				Kédougou	Gambie	Yamoussa (thiabekani)	Oui				Oui	200	Oui	3	2 3	Laver le linge	Oui		Oui		0		0				0		0	0	8	Pas de signe	0	.		0	Oui	2	Il pense que ça pourrait etre douloureux			Non	Non	12.4379	-12.2501
510	Masculin	7	4	Elève				Kédougou	Gambie	Thiancoumalal	0	Oui		0	Oui	2012	Oui	1	3	Se laver	Oui	2012	Oui	2	0		0				0		0	0	8	Pas de signe	0	.		0	Oui	2	Il pense que ça pourrait etre douloureux			Non	Non	12.4752	-12.2458
681	Masculin	12	4	Elève				Kédougou	Gambie	Kabateguenda	0	Oui		0	Oui	200	Oui	1	3	Se laver	Oui	2015	Oui	1	0		0				0		0	0	8	Pas de signe	0	.		0	Oui	2	Il pense que ça pourrait etre douloureux			Non	Non	12.7961	-12.2427
843	Feminin	11	4	Elève				Saraya	Falémé	Bambadji	0	Oui		0	Oui	500	Oui	1	3	Se laver	Oui	2015	Oui	1	Oui	Oui	0				0		0	0	8	Pas de signe	0	.		0	0			0	0	Non	Non	12.8207	-11.5
795	Feminin	30	1	Cultivateur				Kédougou	Gambie	Ndjendj Bassiri	0	0	24	0	Oui	800	Oui	1	2 3	Laver le linge	Oui	2008	Oui	3	0		0				0		0	Oui	8	Pas de signe	0	.		0	0			0	0	Non	Non	12.6904	-12.2022
857	Masculin	12	4	Elève				Saraya	Falémé	Bambadji	0	Oui		0	Oui	500	Oui	1	3	Se laver	Oui	2015	Oui	1	Oui	Oui	0				0		0	0	8	Pas de signe	0	.		TDR positif	0			0	0	Non	Non	12.8207	-11.4999
435	Feminin	39	99	Autres			Aucune car handicapÃ©e	Kédougou	Gambie	Soucouta	0	Oui		0	Oui	400	0				0						0				0		0	Oui	8	Pas de signe	0	.		0	Oui	2	Il pense que ça pourrait etre douloureux			Non	Non	12.7485	-12.4671
447	Masculin	6	4	Elève				Kédougou	Gambie	Soucouta	0	Oui		0	Oui	400	Oui	1	3 4	Se laver							0				0		0	0	8	Pas de signe	0	.		0	Oui	2	Il pense que ça pourrait etre douloureux			Non	Non	12.7485	-12.4671
247	Feminin	6	4	Elève				Kédougou	Gambie	Mandathiès	0	Oui		0	Oui	1300	Oui	4	3 4	Se laver							0				0		0	0	8	Pas de signe	0	.		0	Oui	2	Il pense que ça pourrait etre douloureux			Non	Non	12.718	-12.4827
594	Masculin	15	99	Autres			Apprenti marabout	Saraya	Falémé	Diakha Madina	0	Oui		0	Oui	500	Oui	1	3	Se laver	Oui	2015	0				0				0		0	0	8	Pas de signe	0	.		0	0			0	0	Non	Non	12.7731	-11.6675
421	Masculin	12	4	Elève				Kédougou	Gambie	Soucouta	0	Oui		0	Oui	400	Oui	1	3 4 5 7	Se laver							0				0		0	0	8	Pas de signe	0	.		0	Oui	2	Il pense que ça pourrait etre douloureux			Non	Non	12.7485	-12.467
684	Feminin	27	99	Autres			Matrone	Kédougou	Gambie	Kabateguenda	0	Oui		0	Oui	200	Oui	1	1 2 3 4	Laver la vaisselle	Oui	2015	Oui	2	0		0				0		0	0	8	Pas de signe	0	.		0	Oui	2	Il pense que ça pourrait etre douloureux			Non	Non	12.7961	-12.2428
654	Masculin	8	4	Elève				Kédougou	Gambie	Kabateguenda	0	Oui		0	Oui	200	Oui	1	3	Se laver	Oui	2015	Oui	1	0		0				0		0	0	8	Pas de signe	0	.		0	Oui	2	Il pense que ça pourrait etre douloureux			Non	Non	12.7961	-12.2428
916	Feminin	7	4	Elève				Saraya	Falémé	Bambadji	0	Oui		0	Oui	500	Oui	1	2 3	Laver le linge	Oui	2015	0				0				0		0	0	8	Pas de signe	0	.		0	Oui	2	Il pense que ça pourrait etre douloureux			Non	Non
865	Masculin	30	99	Autres			Enseignant	Saraya	Falémé	Bambadji	0	0	3	Oui	Oui	500	Oui	5	99	Autre	0						0				0		0	0	8	Pas de signe	0	.		0	0			0	0	Non	Non	12.8208	-11.4999
913	Masculin	9	4	Elève				Saraya	Falémé	Bambadji	0	Oui		0	Oui	500	Oui	1	3 6	Se laver	Oui	2015	Oui	1	Oui	Oui	0				0		0	0	8	Pas de signe	0	.		0	Oui	1	Il n’aime pas l’idee			Non	Non	12.8208	-11.5
1167	Masculin	10	4	Elève				Saraya	Falémé	Missirah Dantila	0	Oui		0	Oui	70	Oui	1	2 3	Laver le linge	Oui	2015	Oui	1	0		0				0		0	0	8	Pas de signe	0	.		0	Oui	2	Il pense que ça pourrait etre douloureux			Non	Non
770	Masculin	68	1	Cultivateur				Kédougou	Gambie	Badian	0	Oui		0	Oui	100	Oui	5	4	Laver le sable pour la recherche d’or	Oui	2008	Oui	4	0		0				0		0	0	8	Pas de signe	0	.		0	0			0	0	Non	Non	12.8369	-12.3673
809	Masculin	5	99	Autres			NÃ©ant	Kédougou	Gambie	Ndjendj Bassiri	0	Oui		0	Oui	800	Oui	5	6	Jouer/Se baigner	Oui	2008	0				0				0		0	0	8	Pas de signe	0	.		0	Oui	1 2	Il n’aime pas l’idee			Non	Non	12.6904	-12.2022
760	Masculin	40	1 99	Cultivateur	Autres		Orpailleur	Kédougou	Gambie	Badian	0	Oui		0	Oui	100	Oui	4	3 4 5	Se laver	Oui	2008	Oui		0		0				0		0	0	8	Pas de signe	0	.		0	Oui	2	Il pense que ça pourrait etre douloureux			Non	Oui	12.8369	-12.3654
386	Feminin	26	1 5	Cultivateur	Ménagère			Kédougou	Gambie	Yamoussa (thiabekani)	0	Oui		0	Oui	200	Oui	1	2 3	Laver le linge	Oui	2008	Oui	3	0		0				0		0	0	8	Pas de signe	0	.		0	Oui	1 2	Il n’aime pas l’idee			Non	Non	12.4379	-12.2501
649	Masculin	6	4	Elève				Kédougou	Gambie	Kabateguenda	0	Oui		0	Oui	200	Oui	1	3	Se laver	Oui	2015	Oui	1	0		0				0		0	0	8	Pas de signe	0	.		0	Oui	2	Il pense que ça pourrait etre douloureux			Non	Non	12.7961	-12.2429
619	Feminin	12	4	Elève				Saraya	Falémé	Diakha Madina	0	Oui		0	Oui	500	Oui	5	3	Se laver	Oui	2015	Oui	1	Oui	Oui	0				0		0	0	8	Pas de signe	0	.		0	0			0	0	Non	Non	12.7731	-11.6675
858	Masculin	12	4	Elève				Saraya	Falémé	Bambadji	0	Oui		0	Oui	500	Oui	1	2 5	Laver le linge	Oui	2015	Oui	1	0		0				0		0	0	8	Pas de signe	0	.		0	0			0	0	Non	Non
26	Masculin	9	4	Elève				Kédougou	Gambie	Badon	0	Oui		0	Oui	800	Oui	3	3	Se laver	Oui	2015	Oui	3	Oui	Oui	0				0		0	0	8	Pas de signe	0	.		0	Oui	2	Il pense que ça pourrait etre douloureux			Non	Non	12.9179	-12.3762
110	Masculin	7	4	Elève				Kédougou	Gambie	Bamboya	0	Oui		0	Oui	500	Oui	4	6	Jouer/Se baigner	Oui	2015	Oui	3	0		0				0		0	0	8	Pas de signe	0	.		0	Oui	2	Il pense que ça pourrait etre douloureux			Non	Non	12.7819	-12.4747
478	Feminin	30	5	Ménagère				Kédougou	Gambie	Thiancoumalal	0	0	15	0	Oui	500	Oui	1	2	Laver le linge	Oui	2012	Oui	2	0		Oui	Tous les jours	Non	Non	0		0	0	8	Pas de signe	0	.		0	Oui	2	Il pense que ça pourrait etre douloureux			Non	Non	12.4752	-12.2458
47	Masculin	36	99	Autres			Orpailleur	Kédougou	Gambie	Badon	Oui				Oui	800	Oui	3	4	Laver le sable pour la recherche d’or	Oui	2015	Oui	4	Oui	0	0				0		0	0	8	Pas de signe	0	.		0	Oui	1	Il n’aime pas l’idee			Non	Non	12.918	-12.3761
355	Masculin	10	4	Elève				Kédougou	Gambie	Yamoussa (thiabekani)	0	Oui		0	Oui	200	Oui	3	3 6	Se laver	Oui	2008	0				0				0		0	0	8	Pas de signe	0	.		0	Oui	2	Il pense que ça pourrait etre douloureux			Non	Non	12.4379	-12.2501
1	Masculin	13	4	Elève				Kédougou	Gambie	Badon	0	Oui		Oui	Oui	10	Oui	1	3	Se laver	Oui	2015	Oui	3	Oui	Oui	0				0		0	0	8	Pas de signe	0	.		0	0			0	0	Non	Non	12.918	-12.3763
520	Masculin	8	4	Elève				Kédougou	Gambie	Thiancoumalal	0	Oui		0	Oui	500	Oui	1	3	Se laver	Oui	2012	Oui	2	0		0				0		0	0	8	Pas de signe	0	.		0	Oui	2	Il pense que ça pourrait etre douloureux			Non	Non	12.4752	-12.2458
978	Feminin	12	99	Autres			Neant	Saraya	Falémé	Diakha Madina	0	Oui		0	Oui	500	Oui	1	2 3	Laver le linge	Oui	2015	0				0				0		0	0	8	Pas de signe	0	.		0	0			0	0	Non	Non	12.7731	-11.6675
68	Masculin	80	99	Autres			Retraite	Kédougou	Gambie	Bamboya	0	0	22	0	Oui	500	Oui	3	99	Autre	Oui	2014	Oui	4	0		Oui	Moins souvent que tous les mois	Non	Non	0		0	Oui	8	Pas de signe	0	.		0	Oui	2	Il pense que ça pourrait etre douloureux			Non	Non	12.7819	-12.4747
1120	Feminin	75	1	Cultivateur				Saraya	Koîlakabé	Missirah Dantila	0	0	50	0	Oui	70	Oui	5	2 3	Laver le linge	Oui	2015	Oui		Oui	Oui	0				0		0	Oui	8	Pas de signe	0	.		0	0			0	0	Non	Non	12.505	-11.6892
741	Masculin	11	4	Elève				Saraya	Falémé	Diakha Madina	0	Oui		0	Oui	500	Oui	2	3	Se laver	Oui	2015	Oui	1	0		0				0		0	0	8	Pas de signe	0	.		0	0			0	0	Non	Non	12.7731	-11.6676
1212	Feminin	59	1 5	Cultivateur	Ménagère			Saraya	Falémé	Missirah Dantila	0	0	30	0	Oui	70	Oui	1	2 3	Laver le linge	Oui	2015	Oui	1	0		0				0		0	0	8	Pas de signe	0	.		0	Oui	1	Il n’aime pas l’idee			Non	Non
208	Feminin	5	99	Autres			Aucune	Kédougou	Gambie	Soucouta	0	Oui		0	Oui	400	Oui	1	3	Se laver	0						0				0		0	0	8	Pas de signe	0	.		0	Oui	2	Il pense que ça pourrait etre douloureux			Non	Non	12.7484	-12.467
400	Masculin	14	4	Elève				Kédougou	Gambie	Yamoussa (thiabekani)	0	Oui		0	Oui	200	Oui	3	3	Se laver	Oui	2008	0				0				0		0	0	8	Pas de signe	0	.		0	Oui	2	Il pense que ça pourrait etre douloureux			Non	Non	12.4379	-12.2501
1022	Masculin	34	1	Cultivateur				Saraya	Falémé	Bofeto	0	0	0.2	Oui	Oui	200	Oui	1	3 99	Se laver	Oui	2006	0				0				0		0	0	8	Pas de signe	0	.		0	0			0	0	Non	Non	12.5442	-11.4481
27	Masculin	8	4	Elève				Kédougou	Gambie	Badon	0	Oui		0	Oui	800	Oui	3	3	Se laver							0				0		0	0	8	Pas de signe	0	.		0	Oui	2	Il pense que ça pourrait etre douloureux			Non	Non	12.918	-12.3762
1055	Masculin	6	4	Elève				Saraya	Falémé	Bofeto	0	Oui		0	Oui	200	Oui	1	3	Se laver	Oui	2006	0				0				0		0	0	8	Pas de signe	0	.		0	Oui	2	Il pense que ça pourrait etre douloureux			Non	Non
1199	Feminin	6	4	Elève				Saraya	Falémé	Missirah Dantila	0	Oui		0	Oui	70	Oui	1	3	Se laver	0						0				0		0	0	8	Pas de signe	0	.		0	Oui	2	Il pense que ça pourrait etre douloureux			Non	Non
120	Masculin	31	1	Cultivateur				Kédougou	Gambie	Mandathiès	0	Oui		0	Oui	1300	Oui	2	3 4 5	Se laver	Oui	2014	Oui		0		0				0		0	0	8	Pas de signe	0	.		0	0			0	0	Non	Oui	12.7179	-12.4827
143	Masculin	70	1	Cultivateur				Kédougou	Gambie	Mandathiès	0	0	36	0	Oui	1300	Oui	5	4	Laver le sable pour la recherche d’or	Oui		Oui		0		0				0		0	Oui	8	Pas de signe	0	.		0	Oui	1 2	Il n’aime pas l’idee			Non	Oui	12.7179	-12.4827
643	Feminin	15	4	Elève				Saraya	Falémé	Diakha Madina	0	Oui		0	Oui	500	Oui	2	3	Se laver	Oui	2015	0				Oui	Tous les mois	Non	Non	0		0	0	8	Pas de signe	0	.		0	0			0	0	Non	Non	12.7731	-11.6676
445	Masculin	53	2	Commerçant				Kédougou	Gambie	Soucouta	0	0	21	0	Oui	400	Oui	1	3	Se laver	0						0				0		0	Oui	8	Pas de signe	0	.		0	Oui	2	Il pense que ça pourrait etre douloureux			Non	Non	12.7484	-12.467
599	Masculin	8	4	Elève				Saraya	Falémé	Diakha Madina	0	Oui		0	Oui	500	Oui	1	3	Se laver	Oui	2015	Oui		Oui	Oui	0				0		0	0	8	Pas de signe	0	.		0	0			0	0	Non	Non	12.7731	-11.6675
130	Masculin	7	4	Elève				Kédougou	Gambie	Mandathiès	0	Oui		0	Oui	1300	Oui	5	3 4	Se laver	Oui	2014	Oui	1	0		Oui	Moins souvent que tous les mois	Ne sait pas	Oui	0		0	0	8	Pas de signe	0	.		0	Oui	1	Il n’aime pas l’idee			Non	Non	12.7179	-12.4828
34	Feminin	9	4	Elève				Kédougou	Gambie	Badon	0	Oui		0	Oui	800	Oui	3	2 3	Laver le linge							0				0		0	0	8	Pas de signe	0	.		0	Oui	2	Il pense que ça pourrait etre douloureux			Non	Non	12.9181	-12.3762
1251	Masculin	60	1 99	Cultivateur	Autres		Marabout	Saraya	Falémé	Missirah Dantila	0	Oui		0	Oui	70	Oui	1	99	Autre	Oui	2015	Oui	3	0		Oui	Tous les jours	Non	Oui	0		0	Oui	8	Pas de signe	0	.		0	Oui	2	Il pense que ça pourrait etre douloureux			Non	Non
1028	Masculin	69	1	Cultivateur				Saraya	Falémé	Bofeto	0	0	46	0	Oui	200	Oui	5	3	Se laver	Oui	2006	Oui		0		0				0		0	Oui	8	Pas de signe	0	.		TDR positif	0			0	0	Non	Non	12.5442	-11.4481
764	Feminin	9	4	Elève				Kédougou	Gambie	Badian	0	Oui		0	Oui	100	Oui	1	2 3 4	Laver le linge	Oui	2008	0				0				0		0	0	8	Pas de signe	0	.		0	Oui	1 2	Il n’aime pas l’idee			Non	Non	12.8369	-12.3673
446	Masculin	55	1 99	Cultivateur	Autres		Forgeron	Kédougou	Gambie	Soucouta	0	0	30	0	Oui	400	Oui	1	3 7	Se laver	0						0				0		0	Oui	8	Pas de signe	0	.		0	Oui	2	Il pense que ça pourrait etre douloureux			Non	Non	12.7484	-12.467
1166	Masculin	12	4	Elève				Saraya	Falémé	Missirah Dantila	0	Oui		0	Oui	70	Oui	1	3	Se laver	Oui	2015	Oui	1	0		0				0		0	0	8	Pas de signe	0	.		0	Oui	2	Il pense que ça pourrait etre douloureux			Non	Non
645	Masculin	10	4	Elève				Saraya	Falémé	Diakha Madina	0	Oui		0	Oui	500	Oui	3	3	Se laver	Oui	2015	Oui	1	Oui	Oui	0				0		0	0	8	Pas de signe	0	.		0	0			0	0	Non	Non	12.7731	-11.6676
946	Masculin	60	1	Cultivateur				Saraya	Falémé	Bofeto	0	0	30	0	Oui	200	Oui	1	3	Se laver	Oui	2006	Oui		0		Oui	Moins souvent que tous les mois	Ne sait pas	Non	0		0	Oui	8	Pas de signe	0	.		0	0			0	0	Non	Non	12.5442	-11.4481
590	Masculin	10	4	Elève				Saraya	Falémé	Diakha Madina	0	Oui		0	Oui	500	Oui	1	3 5	Se laver	Oui	2015	Oui	1	0		0				0		0	0	8	Pas de signe	0	.		0	0			0	0	Non	Non	12.7731	-11.6676
37	Feminin	11	4	Elève				Kédougou	Gambie	Badon	0	Oui		0	Oui	800	Oui	4	2 3	Laver le linge							0				0		0	0	8	Pas de signe	0	.		0	Oui	2	Il pense que ça pourrait etre douloureux			Non	Non	12.918	-12.3761
716	Masculin	40	1	Cultivateur				Kédougou	Gambie	Kabateguenda	0	Oui		0	Oui	200	Oui	1	3 4	Se laver	Oui	2015	Oui	5	0		0				0		0	0	8	Pas de signe	0	.		0	Oui	1	Il n’aime pas l’idee			Non	Non	12.7961	-12.2429
816	Feminin	5	99	Autres			NÃ©ant	Kédougou	Gambie	Ndjendj Bassiri	0	Oui		0	Oui	800	Oui	1	6	Jouer/Se baigner	Oui	2008	0				0				0		0	0	8	Pas de signe	0	.		0	Oui	1 2	Il n’aime pas l’idee			Non	Non	12.6904	-12.2022
876	Feminin	11	5	Ménagère				Saraya	Falémé	Bambadji	0	Oui		0	Oui	500	Oui	1	1 2 3	Laver la vaisselle	Oui	2015	0				0				0		0	0	8	Pas de signe	0	.		0	0			0	0	Non	Non
872	Feminin	9	4	Elève				Saraya	Falémé	Bambadji	0	Oui		0	Oui	500	Oui	1	3	Se laver	Oui	2015	Oui	1	Oui	Oui	0				0		0	0	8	Pas de signe	0	.		0	0			0	0	Non	Non	12.8207	-11.4998
151	Masculin	13	4	Elève				Kédougou	Gambie	Mandathiès	0	Oui		0	Oui	1300	Oui	2	6	Jouer/Se baigner							0				0		0	0	8	Pas de signe	0	.		0	Oui	2	Il pense que ça pourrait etre douloureux			Non	Non	12.7179	-12.4827
667	Feminin	12	4	Elève				Kédougou	Gambie	Kabateguenda	0	Oui		0	Oui	200	Oui	1	3	Se laver	Oui	2015	Oui	2	0		0				0		0	0	8	Pas de signe	0	.		0	Oui	2	Il pense que ça pourrait etre douloureux			Non	Oui	12.7961	-12.2428
1150	Masculin	6	4	Elève				Saraya	Falémé	Missirah Dantila	0	Oui		0	Oui	70	Oui	1	3	Se laver	Oui	2015	Oui	1	Oui	Oui	0				0		0	0	8	Pas de signe	0	.		0	0			0	0	Non	Non
233	Feminin	12	4	Elève				Kédougou	Gambie	Soucouta	0	0	6	Oui	Oui	400	Oui	1	2 3 4 7	Laver le linge							0				0		0	0	8	Pas de signe	0	.		0	Oui	2	Il pense que ça pourrait etre douloureux			Non	Non	12.7484	-12.4669
384	Masculin	40	1	Cultivateur				Kédougou	Gambie	Yamoussa (thiabekani)	0	Oui		0	Oui	200	Oui	1	3 99	Se laver	Oui	2008	Oui	5	0		0				0		0	Oui	8	Pas de signe	0	.		0	Oui	2	Il pense que ça pourrait etre douloureux			Non	Oui	12.4379	-12.2501
874	Feminin	9	4	Elève				Saraya	Falémé	Bambadji	0	0	2	Oui	Oui	500	Oui	1	3	Se laver	Oui	2015	Oui	1	Oui	Oui	0				0		0	0	8	Pas de signe	0	.		0	0			0	0	Non	Non	12.8208	-11.4999
359	Feminin	10	4	Elève				Kédougou	Gambie	Yamoussa (thiabekani)	0	Oui		0	Oui	200	Oui	3	2 3	Laver le linge	Oui	2008	0				0				0		0	0	8	Pas de signe	0	.		0	Oui	2	Il pense que ça pourrait etre douloureux			Non	Non	12.4379	-12.2501
466	Feminin	47	1 5	Cultivateur	Ménagère			Kédougou	Gambie	Thiancoumalal	0	0	30	0	Oui	500	Oui	2	2	Laver le linge	Oui	2012	Oui	5	0		0				0		0	0	8	Pas de signe	0	.		0	0			0	0	Non	Non	12.4752	-12.2458
92	Masculin	46	1	Cultivateur				Kédougou	Gambie	Bamboya	0	0	22	0	Oui	500	Oui	1	2 3 99	Laver le linge	Oui	2014	Oui	3	0		Oui	Tous les jours	Oui	Oui	0		0	0	8	Pas de signe	0	.		0	Oui	2 99	Il pense que ça pourrait etre douloureux			Non	Non	12.7819	-12.4746
677	Feminin	12	4	Elève				Kédougou	Gambie	Kabateguenda	0	Oui		0	Oui	200	Oui	1	3	Se laver	Oui	2015	Oui	1	0		0				0		0	0	8	Pas de signe	0	.		0	Oui	2	Il pense que ça pourrait etre douloureux			Non	Non	12.7961	-12.2428
584	Masculin	5	4	Elève				Saraya	Falémé	Diakha Madina	0	Oui		0	Oui	500	0				Oui	2015	0				0				0		0	0	8	Pas de signe	0	.		0	0			0	0	Non	Non	12.7731	-11.6675
101	Feminin	7	4	Elève				Kédougou	Gambie	Bamboya	0	Oui		0	Oui	500	Oui	1	3	Se laver	Oui	2014	Oui	2	0		0				0		0	0	8	Pas de signe	0	.		0	Oui	2	Il pense que ça pourrait etre douloureux			Non	Non	12.7819	-12.4747
201	Feminin	12	4	Elève				Kédougou	Gambie	Soucouta	0	Oui		0	Oui	400	Oui	1	3	Se laver	0						0				0		0	0	8	Pas de signe	0	.		0	Oui	2	Il pense que ça pourrait etre douloureux			Non	Non	12.7485	-12.4671
564	Feminin	7	4	Elève				Saraya	Falémé	Diakha Madina	0	Oui		0	Oui	500	0				Oui	2015	Oui		Oui	Oui	0				0		0	0	8	Pas de signe	0	.		0	0			0	0	Non	Non	12.7731	-11.6675
488	Feminin	38	1 5	Cultivateur	Ménagère			Kédougou	Gambie	Thiancoumalal	0	Oui		0	Oui	500	Oui	4	2	Laver le linge	Oui	2012	Oui	5	0		0				0		0	0	8	Pas de signe	0	.		0	Oui	99	Autre que les raisons listées en haut			Non	Non	12.4752	-12.2458
875	Masculin	60	1	Cultivateur				Saraya	Falémé	Bambadji	0	Oui		0	Oui	500	Oui	1	3 5	Se laver	Oui	2015	Oui	5	0		Oui	Tous les jours	Non	Non	0		0	Oui	8	Pas de signe	0	.		0	0			0	0	Non	Non
1111	Feminin	11	4	Elève				Saraya	Koîlakabé	Missirah Dantila	0	Oui		0	Oui	70	Oui	1	2 3	Laver le linge	Oui	2015	Oui	1	Oui	Oui	Oui	Toutes les semaines	Ne sait pas	Non	0		0	0	8	Pas de signe	0	.		0	Oui	2	Il pense que ça pourrait etre douloureux			Non	Non	12.505	-11.6891
266	Masculin	10	4	Elève				Kédougou	Gambie	Mandathiès	0	Oui		0	Oui	1300	Oui	5	3 4	Se laver	Oui	2014	Oui	3	0		0				0		0	0	8	Pas de signe	0	.		0	Oui	1 2	Il n’aime pas l’idee			Non	Non	12.7179	-12.4826
323	Masculin	56	1	Cultivateur				Kédougou	Gambie	Yamoussa (thiabekani)	0	Oui		0	Oui	200	Oui	5	3	Se laver	Oui	2008	Oui		0		0				0		0	Oui	8	Pas de signe	0	.		0	Oui	2	Il pense que ça pourrait etre douloureux			Non	Non	12.4379	-12.2501
451	Masculin	72	1	Cultivateur				Kédougou	Gambie	Thiancoumalal	0	Oui		0	Oui	500	Oui	5	99	Autre							0				0		0	0	8	Pas de signe	0	.		TDR positif	Oui	99	Autre que les raisons listées en haut			Non	Non	12.4752	-12.2458
1135	Masculin	13	4	Elève				Saraya	Falémé	Missirah Dantila	0	Oui		0	Oui	70	Oui	2	3	Se laver	Oui	2015	0				0				0		0	Oui	8	Pas de signe	0	.		0	0			0	0	Non	Non
1093	Masculin	15	4	Elève				Saraya	Falémé	Missirah Dantila	0	Oui		0	Oui	70	Oui	1	3	Se laver	Oui	2015	Oui	1	0		0				0		0	0	8	Pas de signe	0	.		0	Oui	2	Il pense que ça pourrait etre douloureux			Non	Non
859	Feminin	16	99	Autres			Neant	Saraya	Falémé	Bambadji	0	Oui		0	Oui	500	Oui	1	2 3	Laver le linge	Oui	2015					0				0		0	0	8	Pas de signe	0	.		0	0			0	0	Non	Non	12.8207	-11.5
1016	Masculin	50	1	Cultivateur				Saraya	Falémé	Bofeto	0	Oui		0	Oui	200	Oui	1	3	Se laver	Oui	2006	Oui		0		Oui	Tous les jours	Ne sait pas	Non	0		0	Oui	8	Pas de signe	0	.		0	0			0	0	Non	Non	12.5441	-11.4481
91	Feminin	6	4	Elève				Kédougou	Gambie	Bamboya	0	Oui		0	Oui	500	Oui	3	3 6	Se laver							0				0		0	0	8	Pas de signe	0	.		0	Oui	2	Il pense que ça pourrait etre douloureux			Non	Non	12.7819	-12.4747
633	Masculin	9	4	Elève				Saraya	Falémé	Diakha Madina	0	Oui		0	Oui	500	Oui	3	3	Se laver	Oui	2015	Oui	1	Oui	Oui	0				0		0	0	8	Pas de signe	0	.		0	0			0	0	Non	Non	12.7731	-11.6676
243	Feminin	6	4	Elève				Kédougou	Gambie	Mandathiès	0	Oui		0	Oui	1300	Oui	4	3 4	Se laver							0				0		0	0	8	Pas de signe	0	.		0	Oui	2	Il pense que ça pourrait etre douloureux			Non	Non	12.7178	-12.4828
363	Masculin	60	1	Cultivateur				Kédougou	Gambie	Yamoussa (thiabekani)	0	0	38	0	Oui	200	Oui	5	3	Se laver	Oui	2008	Oui		0		0				0		0	0	8	Pas de signe	0	.		TDR positif	Oui	1 2	Il n’aime pas l’idee			Non	Non	12.4379	-12.2501
152	Masculin	40	1	Cultivateur				Kédougou	Gambie	Soucouta	0	Oui		0	Oui	400	Oui	1	3	Se laver	0						0				0		0	0	8	Pas de signe	0	.		0	0			0	0	Non	Non	12.7485	-12.467
849	Masculin	11	4	Elève				Saraya	Falémé	Bambadji	0	Oui		0	Oui	500	Oui	1	3	Se laver	Oui	2015	Oui	1	0		0				0		0	0	8	Pas de signe	0	.		0	0			0	0	Non	Non	12.8208	-11.4998
756	Feminin	38	1 99	Cultivateur	Autres		Orpailleur	Kédougou	Gambie	Badian	0	0	23	0	Oui	100	Oui	3	2 3 4	Laver le linge	Oui		Oui		0		0				0		0	0	8	Pas de signe	0	.		0	Oui	2	Il pense que ça pourrait etre douloureux			Non	Non	12.8369	-12.3655
573	Feminin	32	5	Ménagère				Saraya	Falémé	Diakha Madina	0	Oui		0	Oui	500	0				Oui	2015	0				0				0		0	0	8	Pas de signe	0	.		0	Oui	1 2	Il n’aime pas l’idee			Non	Non	12.7731	-11.6674
935	Masculin	12	1	Cultivateur				Saraya	Falémé	Bambadji	0	0	2	Oui	Oui	500	Oui	3	2 3	Laver le linge							Oui	Tous les jours	Non	Non	0		0	Oui	8	Pas de signe	0	.		0	Oui	2	Il pense que ça pourrait etre douloureux			Non	Non
713	Masculin	38	1	Cultivateur				Kédougou	Gambie	Kabateguenda	0	Oui		0	Oui	200	Oui	1	3 4	Se laver	Oui	2015	Oui	5	0		0				0		0	0	8	Pas de signe	0	.		0	Oui	1	Il n’aime pas l’idee			Non	Non	12.7961	-12.2429
73	Feminin	26	1 99	Cultivateur	Autres		Orpaillage	Kédougou	Gambie	Bamboya	0	0	20	0	Oui	500	Oui	1	4	Laver le sable pour la recherche d’or	Oui	2014	Oui	3	0		0				0		0	0	8	Pas de signe	0	.		0	Oui	1 2	Il n’aime pas l’idee			Non	Non	12.7819	-12.4746
621	Masculin	6	4	Elève				Saraya	Falémé	Diakha Madina	0	Oui		0	Oui	500	Oui	1	3	Se laver	Oui	2015	0				0				0		0	0	8	Pas de signe	0	.		0	0			0	0	Non	Non	12.7731	-11.6675
1252	Masculin	48	1	Cultivateur				Saraya	Koîlakabé	Missirah Dantila	0	Oui		0	Oui	70	Oui	3	3 5	Se laver	Oui	2015	Oui		Oui	Oui	Oui	Tous les mois	Non	Oui	0		0	Oui	8	Pas de signe	0	.		0	0			0	0	Non	Non	12.5049	-11.6893
1155	Feminin	13	4	Elève				Saraya	Falémé	Missirah Dantila	0	Oui		0	Oui	70	Oui	1	3	Se laver	Oui	2015	Oui	1	0		0				0		0	0	8	Pas de signe	0	.		0	Oui	2	Il pense que ça pourrait etre douloureux			Non	Non
538	Masculin	13	4	Elève				Kédougou	Gambie	Thiancoumalal	0	Oui		0	Oui	500	Oui	1	3	Se laver	Oui	2012	Oui	2	0		0				0		0	0	8	Pas de signe	0	.		0	Oui	2	Il pense que ça pourrait etre douloureux			Non	Non	12.4752	-12.2457
124	Masculin	53	1	Cultivateur				Kédougou	Gambie	Mandathiès	0	0	36	0	Oui	1300	Oui	1	4 99	Laver le sable pour la recherche d’or	Oui	2014	Oui		0		0				0		0	0	8	Pas de signe	0	.		TDR positif	Oui	2	Il pense que ça pourrait etre douloureux			Non	Oui	12.7179	-12.4828
377	Masculin	9	4	Elève				Kédougou	Gambie	Yamoussa (thiabekani)	0	Oui		0	Oui	200	Oui	3	3	Se laver	Oui	2008	0				0				0		0	0	8	Pas de signe	0	.		0	Oui	1 2	Il n’aime pas l’idee			Non	Non	12.4378	-12.2501
555	Feminin	14	99	Autres			Neant	Saraya	Falémé	Diakha Madina	0	Oui		0	Oui	500	0				Oui	2015	0				0				0		0	0	8	Pas de signe	0	.		0	0			0	0	Non	Non	12.7731	-11.6676
892	Feminin	6	4	Elève				Saraya	Falémé	Bambadji	0	Oui		0	Oui	500	Oui	1	2 3	Laver le linge	Oui	2015	Oui	1	0		0				0		0	0	8	Pas de signe	0	.		0	0			0	0	Non	Non
727	Feminin	9	4	Elève				Saraya	Falémé	Diakha Madina	0	Oui		0	Oui	500	Oui	4	3	Se laver	Oui	2015	Oui	1	Oui	Oui	0				0		0	0	8	Pas de signe	0	.		0	0			0	0	Non	Non	12.7731	-11.6676
1035	Feminin	9	4	Elève				Saraya	Falémé	Bofeto	0	Oui		0	Oui	200	Oui	1	3 4	Se laver	Oui	2006	0				Oui	Tous les jours	Non	Non	0		0	Oui	8	Pas de signe	0	.		0	0			0	0	Non	Non
1170	Feminin	6	4	Elève				Saraya	Falémé	Missirah Dantila	0	Oui		0	Oui	1	Oui	1	3	Se laver	Oui	2015	Oui	1	0		0				0		0	0	8	Pas de signe	0	.		0	Oui	2	Il pense que ça pourrait etre douloureux			Non	Non
222	Feminin	54	5 99	Ménagère	Autres		Orpaillage	Kédougou	Gambie	Soucouta	0	0	35	0	Oui	400	Oui	1	1 2 3 4 7	Laver la vaisselle	0						0				0		0	0	8	Pas de signe	0	.		0	Oui	1	Il n’aime pas l’idee			Non	Non
919	Masculin	6	4	Elève				Saraya	Falémé	Bambadji	0	Oui		0	Oui	500	Oui	1	3	Se laver	Oui	2015	Oui	1	0		0				0		0	0	8	Pas de signe	0	.		0	Oui	2	Il pense que ça pourrait etre douloureux			Non	Non
366	Feminin	12	4	Elève				Kédougou	Gambie	Yamoussa (thiabekani)	0	Oui		0	Oui	200	Oui	3	2 3	Laver le linge	Oui	2008	0				0				0		0	0	8	Pas de signe	0	.		0	Oui	1	Il n’aime pas l’idee			Non	Non	12.4379	-12.2501
1014	Feminin	60	99	Autres			Orpailleuse	Saraya	Falémé	Bofeto	Oui				Oui	200	Oui	1	4	Laver le sable pour la recherche d’or	Oui	2006	Oui	5	0		0				0		0	0	8	Pas de signe	0	.		0	0			0	0	Non	Non
1038	Masculin	9	4	Elève				Saraya	Falémé	Bofeto	0	Oui		0	Oui	200	Oui	1	2 3	Laver le linge	Oui	2006	0				Oui	Tous les jours	Non	Non	0		0	Oui	8	Pas de signe	0	.		0	0			0	0	Non	Non
543	Masculin	32	99	Autres			Instituteur	Kédougou	Gambie	Kabateguenda	0	0	5	Oui	Oui	200	Oui	5	99	Autre	Oui	2015	Oui	4	0		0				0		0	0	8	Pas de signe	0	.		0	0			0	0	Non	Oui	12.7961	-12.2428
381	Masculin	22	1	Cultivateur				Kédougou	Gambie	Yamoussa (thiabekani)	0	Oui		0	Oui	200	Oui	5	99	Autre	Oui	2008	Oui		0		0				0		0	0	8	Pas de signe	0	.		TDR positif	Oui	1 2	Il n’aime pas l’idee			Non	Non	12.4379	-12.2502
59	Masculin	12	4	Elève				Kédougou	Gambie	Bamboya	0	Oui		0	Oui	500	Oui	1	3 99	Se laver	Oui		0				0				0		0	0	8	Pas de signe	0	.		0	Oui	1	Il n’aime pas l’idee			Non	Non	12.7819	-12.4746
808	Feminin	32	99	Autres			Orpaillage	Kédougou	Gambie	Ndjendj Bassiri	0	0	12	0	Oui	800	Oui	2	2 3 4	Laver le linge	Oui	2008	0				0				0		0	0	8	Pas de signe	0	.		0	Oui	1 2	Il n’aime pas l’idee			Non	Non	12.6904	-12.2022
992	Feminin	5	4	Elève				Saraya	Falémé	Diakha Madina	0	Oui		0	Oui	500	Oui	3	3	Se laver	Oui	2015	0												8	Pas de signe	0	.		0	0			0	0	Non	Non	12.7731	-11.6675
167	Feminin	8	4	Elève				Kédougou	Gambie	Soucouta	0	Oui		0	Oui	400	Oui	1	3	Se laver	0						0				0		0	0	8	Pas de signe	0	.		0	Oui	2	Il pense que ça pourrait etre douloureux			Non	Non	12.7485	-12.467
1172	Feminin	10	4	Elève				Saraya	Falémé	Missirah Dantila	0	Oui		0	Oui	70	Oui	1	2 3	Laver le linge	Oui	2015	Oui	1	0		0				0		0	0	8	Pas de signe	0	.		0	Oui	2	Il pense que ça pourrait etre douloureux			Non	Non
273	Masculin	6	4	Elève				Kédougou	Gambie	Mandathiès	0	Oui		0	Oui	1300	Oui	3	3 4 6	Se laver	Oui		Oui	1			0				0		0	0	8	Pas de signe	0	.		0	Oui	2	Il pense que ça pourrait etre douloureux			Non	Non	12.7179	-12.4827
844	Masculin	42	2	Commerçant				Saraya	Falémé	Bambadji	0	Oui		0	Oui	500	Oui	5	5	Pêcher	Oui	2015	Oui	3	0		Oui	Moins souvent que tous les mois	Oui	Non	0		0	0	8	Pas de signe	0	.		0	0			0	0	Non	Non
437	Masculin	25	1	Cultivateur				Kédougou	Gambie	Soucouta	0	Oui		0	Oui	400	Oui	1	3 4	Se laver							0				0		0	0	8	Pas de signe	0	.		0	Oui	2	Il pense que ça pourrait etre douloureux			Non	Non	12.7485	-12.4671
615	Masculin	9	4	Elève				Saraya	Falémé	Diakha Madina	0	Oui		0	Oui	500	Oui	2	3	Se laver	Oui	2015	Oui	1	Oui	Oui	0				0		0	0	8	Pas de signe	0	.		0	0			0	0	Non	Non	12.7731	-11.6675
838	Masculin	11	4	Elève				Saraya	Falémé	Bambadji	0	Oui		0	Oui	500	Oui	1	3	Se laver	Oui	2015	Oui	1	0		Oui	Tous les jours	Non	Non	0		0	0	8	Pas de signe	0	.		0	0			0	0	Non	Non
600	Masculin	38	1	Cultivateur				Saraya	Falémé	Diakha Madina	0	Oui		0	Oui	500	0				Oui	2015	0				0				0		0	0	8	Pas de signe	0	.		0	0			0	0	Non	Non	12.7731	-11.6675
616	Masculin	15	4	Elève				Saraya	Falémé	Diakha Madina	0	0	11	0	Oui	500	Oui	4	3	Se laver	Oui	2015	0				0				0		0	0	8	Pas de signe	0	.		0	0			0	0	Non	Non	12.7731	-11.6676
468	Feminin	27	1 5	Cultivateur	Ménagère			Kédougou	Gambie	Thiancoumalal	0	0	10	0	Oui	500	Oui	2	2	Laver le linge	Oui	2012	0				0				0		0	0	8	Pas de signe	0	.		0	0			0	0	Non	Non	12.4752	-12.2457
480	Masculin	10	4	Elève				Kédougou	Gambie	Thiancoumalal	0	Oui		0	Oui	500	Oui	1	3	Se laver	Oui	2012	Oui	1	0		0				0		0	0	8	Pas de signe	0	.		0	Oui	2	Il pense que ça pourrait etre douloureux			Non	Non	12.4753	-12.2457
1068	Masculin	11	4	Elève				Saraya	Falémé	Bofeto	0	Oui		0	Oui	200	Oui	1	3 6	Se laver	Oui	2006	0				0				0		0	0	8	Pas de signe	0	.		0	Oui	2	Il pense que ça pourrait etre douloureux			Non	Non	12.5442	-11.4479
546	Masculin	6	4	Elève				Kédougou	Gambie	Kabateguenda	0	Oui		0	Oui	200	Oui	1	3	Se laver	Oui	2015	Oui	1	0		0				0		0	0	8	Pas de signe	0	.		0	Oui	2	Il pense que ça pourrait etre douloureux			Non	Non	12.7961	-12.2428
533	Feminin	11	4	Elève				Kédougou	Gambie	Thiancoumalal	0	Oui		0	Oui	500	Oui	1	3	Se laver	Oui	2012	Oui	2	0		0				0		0	0	8	Pas de signe	0	.		0	Oui	2	Il pense que ça pourrait etre douloureux			Non	Non	12.4752	-12.2458
397	Feminin	11	4	Elève				Kédougou	Gambie	Yamoussa (thiabekani)	0	Oui		0	Oui	200	Oui	3	2 3	Laver le linge	Oui	2008	0				0				0		0	0	8	Pas de signe	0	.		0	Oui	2	Il pense que ça pourrait etre douloureux			Non	Non	12.438	-12.2502
1107	Feminin	11	4	Elève				Saraya	Falémé	Missirah Dantila	0	Oui		0	Oui	70	Oui	1	2 3	Laver le linge	Oui	2015	Oui	1	0		0				0		0	0	8	Pas de signe	0	.		0	0			0	0	Non	Non
1147	Masculin	50	1	Cultivateur				Saraya	Falémé	Missirah Dantila	0	Oui		0	Oui	70	0				Oui	2015	0				0				0		0	Oui	8	Pas de signe	0	.		0	Oui	1	Il n’aime pas l’idee			Non	Non
718	Feminin	40	5	Ménagère				Kédougou	Gambie	Kabateguenda	0	Oui		0	Oui	200	Oui	1	1 2 3 4	Laver la vaisselle	Oui	2015	Oui	5	0		0				0		0	Oui	8	Pas de signe	0	.		0	Oui	1	Il n’aime pas l’idee			Non	Non	12.7961	-12.2429
933	Feminin	11	99	Autres			Aucune	Saraya	Falémé	Bambadji	0	Oui		0	Oui	500	Oui	4	3 5	Se laver	Oui	2015	0				0				0		0	Oui	8	Pas de signe	0	.		0	Oui	2	Il pense que ça pourrait etre douloureux			Non	Non
604	Masculin	8	4	Elève				Saraya	Falémé	Diakha Madina	0	Oui		0	Oui	500	Oui	4	3	Se laver	Oui	2015	Oui	1	Oui	Oui	0				0		0	0	8	Pas de signe	0	.		0	0			0	0	Non	Non	12.7732	-11.6676
559	Feminin	9	4	Elève				Saraya	Falémé	Diakha Madina	0	Oui		0	Oui	500	0				Oui	2015	Oui	1	Oui	Oui	0				0		0	0	8	Pas de signe	0	.		0	0			0	0	Non	Non	12.7731	-11.6676
926	Masculin	6	4	Elève				Saraya	Falémé	Bambadji	0	Oui		0	Oui	500	Oui	1	3	Se laver	Oui	2015	Oui	1	0		Oui	Tous les jours	Non	Oui	0		0	0	8	Pas de signe	0	.		0	Oui	2	Il pense que ça pourrait etre douloureux			Non	Non
393	Feminin	38	5	Ménagère				Kédougou	Gambie	Yamoussa (thiabekani)	0	Oui		0	Oui	200	Oui	2	2 3	Laver le linge	Oui	2008	Oui		0		0				0		0	0	8	Pas de signe	0	.		0	Oui	1 2	Il n’aime pas l’idee			Non	Non	12.4379	-12.2502
467	Feminin	44	1 5	Cultivateur	Ménagère			Kédougou	Gambie	Thiancoumalal	0	Oui		0	Oui	500	Oui	3	2	Laver le linge	Oui	2012	Oui	5	0		0				0		0	0	8	Pas de signe	0	.		0	0			0	0	Non	Non	12.4753	-12.2458
181	Masculin	31	99	Autres			Instituteur	Kédougou	Gambie	Soucouta	0	0	3	Oui	Oui	400	Oui	5	99	Autre	0						0				0		0	0	8	Pas de signe	0	.		0	Oui	1	Il n’aime pas l’idee			Non	Non	12.7485	-12.467
800	Feminin	7	4	Elève				Kédougou	Gambie	Ndjendj Bassiri	0	Oui		0	Oui	800	Oui	4	2 3	Laver le linge	Oui	2008	0				0				0		0	0	8	Pas de signe	0	.		0	Oui	2	Il pense que ça pourrait etre douloureux			Non	Non	12.6903	-12.2023
742	Masculin	9	4	Elève				Saraya	Falémé	Diakha Madina	0	Oui		0	Oui	500	Oui	2	5	Pêcher	Oui	2015	Oui	1	0		0				0		0	0	8	Pas de signe	0	.		0	0			0	0	Non	Non	12.7731	-11.6675
354	Masculin	50	1	Cultivateur				Kédougou	Gambie	Yamoussa (thiabekani)	0	Oui		0	Oui	200	Oui	3	3	Se laver	Oui	2008	Oui	3	0		0				0		0	0	8	Pas de signe	0	.		0	Oui	1 2	Il n’aime pas l’idee			Non	Oui	12.4379	-12.2501
1130	Masculin	60	1 99	Cultivateur	Autres		Marabout	Saraya	Falémé	Missirah Dantila	0	Oui		Oui	Oui	70	0				Oui	2015	Oui	1	0		0				0		0	Oui	8	Pas de signe	0	.		0	Oui	1	Il n’aime pas l’idee			Non	Non	12.5051	-11.6891
367	Masculin	11	4	Elève				Kédougou	Gambie	Yamoussa (thiabekani)	0	Oui		0	Oui	200	Oui	3	3 6	Se laver	Oui	2008	0				0				0		0	0	8	Pas de signe	0	.		0	Oui	2	Il pense que ça pourrait etre douloureux			Non	Non	12.4379	-12.2501
547	Feminin	6	4	Elève				Kédougou	Gambie	Kabateguenda	0	Oui		0	Oui	200	Oui	1	3	Se laver	Oui	2015	Oui	1	0		0				0		0	0	8	Pas de signe	0	.		0	Oui	2	Il pense que ça pourrait etre douloureux			Non	Non	12.7961	-12.2429
489	Feminin	11	4	Elève				Kédougou	Gambie	Thiancoumalal	0	Oui		0	Oui	500	Oui	1	2 3	Laver le linge	Oui	2012	Oui	2	0		0				0		0	0	8	Pas de signe	0	.		0	Oui	2	Il pense que ça pourrait etre douloureux			Non	Non	12.4752	-12.2457
292	Masculin	9	4	Elève				Kédougou	Gambie	Mandathiès	0	Oui		0	Oui	1300	Oui	3	3 4	Se laver							0				0		0	0	8	Pas de signe	0	.		0	Oui	2	Il pense que ça pourrait etre douloureux			Non	Non	12.7178	-12.4827
171	Feminin	8	4	Elève				Kédougou	Gambie	Soucouta	0	Oui		0	Oui	400	Oui	1	3	Se laver	0						0				0		0	0	8	Pas de signe	0	.		0	Oui	2	Il pense que ça pourrait etre douloureux			Non	Non	12.7485	-12.467
826	Masculin	13	4	Elève				Kédougou	Gambie	Ndjendj Bassiri	0	Oui		0	Oui	800	Oui	1	3	Se laver	Oui	2008	0				0				0		0	0	8	Pas de signe	0	.		0	Oui	2	Il pense que ça pourrait etre douloureux			Non	Non	12.6903	-12.2022
1009	Feminin	22	5	Ménagère				Saraya	Falémé	Bofeto	0	Oui		0	Oui	200	Oui	1	1 2 3 4	Laver la vaisselle	Oui	2006	Oui	3	0		0				0		0	0	8	Pas de signe	Oui	2	Il pense que ça pourrait etre douloureux		Oui	2	Il pense que ça pourrait etre douloureux			Non
18	Feminin	9	4	Elève				Kédougou	Gambie	Badon	0	Oui		0	Oui	800	0				Oui		Oui	3	Oui	Oui	0				0		0	0	8	Pas de signe	0	.		0	Oui	2	Il pense que ça pourrait etre douloureux			Non	Non	12.9179	-12.3762
549	Masculin	55	1	Cultivateur				Saraya	Falémé	Diakha Madina	0	Oui		0	Oui	500	0				Oui	2015	Oui		0		0				0		0	0	8	Pas de signe	0	.		0	Oui	1 2	Il n’aime pas l’idee			Non	Non	12.7731	-11.6676
36	Feminin	13	4	Elève				Kédougou	Gambie	Badon	0	Oui		0	Oui	800	Oui	3	2 3	Laver le linge							0				0		0	0	8	Pas de signe	0	.		0	Oui	2	Il pense que ça pourrait etre douloureux			Non	Non	12.9179	-12.3762
197	Feminin	5	99	Autres			Aucune	Kédougou	Gambie	Soucouta	0	Oui		0	Oui	400	Oui	1	3	Se laver	0						0				0		0	0	8	Pas de signe	0	.		0	Oui	2	Il pense que ça pourrait etre douloureux			Non	Non	12.7486	-12.4671
1138	Masculin	9	4	Elève				Saraya	Koîlakabé	Missirah Dantila	0	Oui		0	Oui	70	Oui	1	3 6 7	Se laver	Oui	2015	Oui	1	Oui	Oui	Oui	Tous les jours	Ne sait pas	Non	0		0	0	8	Pas de signe	0	.		0	0			0	0	Non	Non	12.5051	-11.6889
383	Masculin	12	4	Elève				Kédougou	Gambie	Yamoussa (thiabekani)	0	Oui		0	Oui	200	Oui	2	3 6	Se laver	Oui	2008	0				0				0		0	0	8	Pas de signe	0	.		0	Oui	2	Il pense que ça pourrait etre douloureux			Non	Non	12.4379	-12.2503
106	Masculin	13	4	Elève				Kédougou	Gambie	Bamboya	0	Oui		0	Oui	500	Oui	4	2 6	Laver le linge							0				0		0	0	8	Pas de signe	0	.		0	Oui	2	Il pense que ça pourrait etre douloureux			Non	Non	12.7819	-12.4747
528	Feminin	40	5	Ménagère				Kédougou	Gambie	Thiancoumalal	0	Oui		0	Oui	500	Oui	3	2	Laver le linge	Oui	2012	Oui	3	0		0				0		0	Oui	8	Pas de signe	0	.		0	Oui	2	Il pense que ça pourrait etre douloureux			Non	Non	12.4752	-12.2457
250	Feminin	7	4	Elève				Kédougou	Gambie	Mandathiès	0	Oui		0	Oui	1300	Oui	1	3 4 6	Se laver							0				0		0	0	8	Pas de signe	0	.		0	Oui	2	Il pense que ça pourrait etre douloureux			Non	Non	12.7178	-12.4827
335	Feminin	6	4	Elève				Kédougou	Gambie	Yamoussa (thiabekani)	0	Oui		0	Oui	200	Oui	3	3	Se laver	Oui	2008	0				0				0		0	0	8	Pas de signe	0	.		0	Oui	2	Il pense que ça pourrait etre douloureux			Non	Non	12.438	-12.2502
873	Masculin	8	4	Elève				Saraya	Falémé	Bambadji	0	Oui		0	Oui	500	Oui	1	3	Se laver	Oui	2015	Oui	1	Oui	Oui	0				0		0	0	8	Pas de signe	0	.		0	0			0	0	Non	Non	12.8207	-11.5
757	Feminin	24	1	Cultivateur				Kédougou	Gambie	Badian	0	Oui		0	Oui	100	Oui	1	2 3 4	Laver le linge	Oui	2008	0				0				0		0	0	8	Pas de signe	0	.		0	Oui	1 2	Il n’aime pas l’idee			Non	Oui	12.8371	-12.3672
356	Masculin	14	4	Elève				Kédougou	Gambie	Yamoussa (thiabekani)	0	Oui		0	Oui	200	Oui	3	3	Se laver	Oui	2008	Oui	3	0		0				0		0	0	8	Pas de signe	0	.		0	Oui	2	Il pense que ça pourrait etre douloureux			Non	Non	12.4379	-12.2501
765	Feminin	20	1 99	Cultivateur	Autres		Orpailleur	Kédougou	Gambie	Badian	0	Oui		0	Oui	100	Oui	1	2 3 4	Laver le linge	Oui	2008	0				0				0		0	0	8	Pas de signe	0	.		0	Oui	2	Il pense que ça pourrait etre douloureux			Non	Oui	12.8369	-12.3653
128	Masculin	8	4	Elève				Kédougou	Gambie	Mandathiès	0	Oui		0	Oui	1300	Oui	5	3 4	Se laver	Oui	2014	Oui	1	0		0				0		0	0	8	Pas de signe	0	.		0	Oui	1 2	Il n’aime pas l’idee			Non	Non	12.7178	-12.4828
396	Feminin	17	5	Ménagère				Kédougou	Gambie	Yamoussa (thiabekani)	0	Oui		0	Oui	200	Oui	3	2 3	Laver le linge	Oui	2008					0				0		0	0	8	Pas de signe	0	.		TDR positif	Oui	2	Il pense que ça pourrait etre douloureux			Non	Oui	12.4379	-12.2501
534	Masculin	52	99	Autres			MaraÃ®cher	Kédougou	Gambie	Thiancoumalal	Oui				Oui	500	Oui	1	7 99	Boire l’eau	Oui	2012	0				0				0		0	0	8	Pas de signe	0	.		0	Oui	1	Il n’aime pas l’idee			Non	Non	12.4752	-12.2457
121	Masculin	24	99	Autres			Asc	Kédougou	Gambie	Mandathiès	0	Oui		Oui	Oui	1300	Oui	4	3 4	Se laver	Oui	2014	Oui	5	0		0				0		0	0	8	Pas de signe	0	.		0	Oui	2	Il pense que ça pourrait etre douloureux			Non	Oui	12.7178	-12.4827
63	Masculin	21	1	Cultivateur				Kédougou	Gambie	Bamboya	0	0	18	0	Oui	500	Oui	2	3	Se laver							0				0		0	0	8	Pas de signe	0	.		0	Oui	1	Il n’aime pas l’idee			Non	Non	12.782	-12.4747
137	Masculin	77	1	Cultivateur				Kédougou	Gambie	Mandathiès	0	0	36	0	Oui	1300	Oui	5	4	Laver le sable pour la recherche d’or	Oui		Oui		0		Oui	Moins souvent que tous les mois	Ne sait pas	Non	0		0	Oui	8	Pas de signe	0	.		TDR positif	Oui	2	Il pense que ça pourrait etre douloureux			Non	Oui	12.7178	-12.4827
111	Masculin	8	4	Elève				Kédougou	Gambie	Bamboya	0	Oui		0	Oui	500	Oui	1	3 4	Se laver	Oui	2014	Oui	1	0		Oui	Moins souvent que tous les mois	Oui	Non	0		0	0	8	Pas de signe	0	.		0	Oui	2	Il pense que ça pourrait etre douloureux			Non	Non	12.7819	-12.4747
257	Masculin	12	99	Autres			Sans metier	Kédougou	Gambie	Mandathiès	0	Oui		0	Oui	1300	Oui	3	3 4	Se laver							0				0		0	0	8	Pas de signe	0	.		0	Oui	2	Il pense que ça pourrait etre douloureux			Non	Oui	12.7178	-12.4827
221	Feminin	24	5	Ménagère				Kédougou	Gambie	Soucouta	0	0	4	Oui	Oui	400	Oui	1	1 2 3 4 7	Laver la vaisselle	0						0				0		0	0	8	Pas de signe	0	.		0	Oui	1	Il n’aime pas l’idee			Non	Non
657	Masculin	8	4	Elève				Kédougou	Gambie	Kabateguenda	0	Oui		0	Oui	200	Oui	1	3	Se laver	Oui	2015	Oui	1	0		0				0		0	0	8	Pas de signe	0	.		0	Oui	2	Il pense que ça pourrait etre douloureux			Non	Oui	12.7961	-12.2428
424	Feminin	12	4	Elève				Kédougou	Gambie	Soucouta	0	Oui		0	Oui	400	Oui	1	1 2 3 4	Laver la vaisselle	0						0				0		0	Oui	8	Pas de signe	0	.		0	Oui	2	Il pense que ça pourrait etre douloureux			Non	Non	12.7485	-12.467
976	Masculin	6	4	Elève				Saraya	Falémé	Diakha Madina	0	Oui		0	Oui	500	Oui	2	3 6	Se laver	Oui	2015	Oui	1	Oui	Oui	0				0		0	0	8	Pas de signe	0	.		0	0			0	0	Non	Non	12.7731	-11.6676
17	Masculin	9	4	Elève				Kédougou	Gambie	Badon	0	Oui		0	Oui	800	Oui	2	3	Se laver							0				0		0	0	8	Pas de signe	0	.		0	Oui	2	Il pense que ça pourrait etre douloureux			Non	Non	12.918	-12.3762
1046	Feminin	6	4	Elève				Saraya	Falémé	Bofeto	0	Oui		0	Oui	200	Oui	1	3	Se laver	Oui	2006	0				0				0		0	0	8	Pas de signe	0	.		0	Oui	2	Il pense que ça pourrait etre douloureux			Non	Non
1127	Feminin	70	1	Cultivateur				Saraya	Falémé	Missirah Dantila	0	Oui		0	Oui	70	Oui	5	2	Laver le linge	Oui	2015	Oui	1	0		0				0		0	0	8	Pas de signe	0	.		0	Oui	1	Il n’aime pas l’idee			Non	Non	12.5051	-11.6894
1193	Masculin	7	4	Elève				Saraya	Falémé	Missirah Dantila	0	Oui		0	Oui	70	Oui	1	3	Se laver	Oui	2015	Oui	1	0		0				0		0	0	8	Pas de signe	0	.		0	Oui	2	Il pense que ça pourrait etre douloureux			Non	Non
591	Masculin	11	4	Elève				Saraya	Falémé	Diakha Madina	0	Oui		0	Oui	500	Oui	1	3	Se laver	Oui	2015	Oui	1	Oui	Oui	0				0		0	0	8	Pas de signe	0	.		0	0			0	0	Non	Non	12.7732	-11.6675
1187	Masculin	25	1 99	Cultivateur	Autres		Maitre coranique	Saraya	Falémé	Missirah Dantila	0	Oui		Oui	Oui	70	0				Oui	2015	0				0				0		0	0	8	Pas de signe	0	.		0	0			0	0	Non	Non
483	Masculin	7	4	Elève				Kédougou	Gambie	Thiancoumalal	0	Oui		0	Oui	500	Oui	1	3	Se laver	Oui	2012	Oui	1	0		0				0		0	0	8	Pas de signe	0	.		0	Oui	1 2	Il n’aime pas l’idee			Non	Non	12.4752	-12.2458
658	Feminin	8	4	Elève				Kédougou	Gambie	Kabateguenda	0	Oui		0	Oui	200	Oui	1	3	Se laver	Oui	2015	Oui	1	0		0				0		0	0	8	Pas de signe	0	.		0	Oui	2	Il pense que ça pourrait etre douloureux			Non	Oui	12.7961	-12.2428
442	Masculin	6	99	Autres			Non scolarise	Kédougou	Gambie	Soucouta	0	Oui		0	Oui	400	Oui	1	3	Se laver							0				0		0	0	8	Pas de signe	0	.		0	Oui	2	Il pense que ça pourrait etre douloureux			Non	Non	12.7484	-12.4672
1144	Masculin	13	4	Elève				Saraya	Falémé	Missirah Dantila	0	Oui		0	Oui	70	Oui	4	3	Se laver	Oui	2015	Oui	1	0		0				0		0	0	8	Pas de signe	0	.		0	0			0	0	Non	Non
563	Masculin	7	4	Elève				Saraya	Falémé	Diakha Madina	0	Oui		0	Oui	500	0				Oui	2015	Oui		Oui	Oui	0				0		0	0	8	Pas de signe	0	.		0	0			0	0	Non	Non	12.7731	-11.6675
1210	Masculin	7	99	Autres			Neant	Saraya	Koîlakabé	Missirah Dantila	0	Oui		0	Oui	70	Oui	1	3 6 7	Se laver	Oui	2015					0				0		0	0	8	Pas de signe	0	.		0	Oui	2	Il pense que ça pourrait etre douloureux			Non	Non	12.5051	-11.689
193	Feminin	30	5 99	Ménagère	Autres		Orpailleur	Kédougou	Gambie	Soucouta	0	Oui		0	Oui	400	Oui	1	2 3 4 7	Laver le linge	0						0				0		0	0	8	Pas de signe	0	.		0	Oui	2	Il pense que ça pourrait etre douloureux			Non	Non	12.7485	-12.467
90	Feminin	18	5	Ménagère				Kédougou	Gambie	Bamboya	0	Oui		0	Oui	500	Oui	1	2 3	Laver le linge	Oui	2014	Oui	2	0		0				0		0	0	8	Pas de signe	0	.		0	Oui	2	Il pense que ça pourrait etre douloureux			Non	Non	12.7819	-12.4746
911	Feminin	8	4	Elève				Saraya	Falémé	Bambadji	0	Oui		0	Oui	500	Oui	1	3 6	Se laver	Oui	2015	Oui	1	Oui	Oui	0				0		0	0	8	Pas de signe	0	.		0	0			0	0	Non	Non	12.8207	-11.5
678	Masculin	12	4	Elève				Kédougou	Gambie	Kabateguenda	0	Oui		0	Oui	200	Oui	1	3	Se laver							0				0		0	0	8	Pas de signe	0	.		0	Oui	2	Il pense que ça pourrait etre douloureux			Non	Non	12.7961	-12.2428
[truncated: 2 more columns]
